# Supplementary material for: Transcriptional Dynamics of Genes Purportedly Involved in the Control of Meiosis, Carbohydrate, and Secondary Metabolism during Sporulation in Ganoderma lucidum
Source: Genes (Basel). 2021 Mar 29;12(4):504. doi: 10.3390/genes12040504 (PMC8066989; doi:10.3390/genes12040504)
Supplement: Supplementary file 1 [file genes-12-00504-s001.xlsx]

## Sheet: Table S1
Table S1 Primers used for qRT-PCR analysis of selected genes.
Gene	Primer sequence 5'-->3'
GL17803	CGTGGCGTCCGAAGATTTACTA/TCGATTATGCTGACTCCGTTCC
GL20535	CGATGATGCTATTCTGGTTGCG/CGACTCCATACTTCACGACGAT
GL21342	GAGAAGAACACAGAGGACCACG/CGGGAGATGTTGTTGGGTAGG
GL22527	GATGAGTGAGGTGCTGGAGATC/CGACCTGTAATGCCACGTAATC
GL24465	GTGTTGAAGTACTCGCTGGTCT/GTGCAGTTGAACGTGATGTGAT
GL24474	GTAGAGGTCGAGGCGGAAAG/CGCTCCGGTTTCAGATCAGATA
GL25739	CAAGCATTTCAACAACGCCCA/CGAGTAGATGTCGCTCTTGATGA
ERG6	CTCATCACCACCGAGACCAC/CGCCATCGTAATAACCGTTGAT
FPS2	AAGACCGCCTACTACTCCTTCT/CCTGCACCTGGAAGTACTCG
HMGR	TCGCAGTGACACAGGAGC/CCCGGTGTTGGTGTTAGAAG
18S	TATCGAGTTCTGACTGGGTTGT/ATCCGTTGCTGAAAGTTGTAT

## Sheet: Table S2
	Table S2 Summary of Illumina transcriptome sequencing of Ganoderma lucidum
Sample ID		Read Number	Base Number	GC(%)	Q20(%)	Q30(%)	Uniq Mapped Reads	% mapped
YW1	YW101	22751195	6822589694	59.38	97.71	93.87	19677510	0.8649
	YW102	20328008	6095996230	59.45	97.78	94.02	17522515	0.861989
	YW103	22108455	6630127334	59.46	97.8	94.05	19256342	0.870994
YW2	YW201	22796672	6835862842	59.18	97.77	93.97	19718993	0.864994
	YW202	23623079	7083363776	59.12	97.74	93.96	20459805	0.866094
	YW203	21751686	6523005946	59.14	97.91	94.24	18804472	0.864506
YW3	YW301	21039237	6309488212	58.35	97.91	94.21	17760322	0.844152
	YW302	23123589	6934618746	59.01	97.73	93.86	19951763	0.862832
	YW303	20406461	6119246690	58.98	97.81	94	17665615	0.865687

## Sheet: Table S3 
Table S3 List of new-isoforms identified in the YW-1 strain as compared to G.260125-1
Gene_ID	YW1-FPKM means	YW2-FPKM means	YW3-FPKM means	YW2_vs_YW1_DESeq2_FDR	YW2_vs_YW1_DESeq2_log2FC	YW2_vs_YW1_DESeq2_(FDR_0.01_FC_2)_regulated	YW3_vs_YW1_DESeq2_FDR	YW3_vs_YW1_DESeq2_log2FC	YW3_vs_YW1_DESeq2_(FDR_0.01_FC_2)_regulated	YW3_vs_YW2_DESeq2_FDR	YW3_vs_YW2_DESeq2_log2FC	YW3_vs_YW2_DESeq2_(FDR_0.01_FC_2)_regulated	COG_class	COG_class_annotation	GO_annotation	KEGG_annotation	KEGG_pathway_annotation	KOG_class	KOG_class_annotation	Pfam_annotation	Swiss_Prot_annotation	eggNOG_class	eggNOG_class_annotation	NR_annotation	GO_second_level_annotation
Ganoderma_lucidum_G.260125-1_newGene_2188	3.2589	5.13621	4.34041	0.0516592	0.420107	normal	0.576779	0.157653	normal	0.284163	-0.259613	normal	--	--	Molecular Function: catalytic activity (GO:0003824);; Biological Process: ubiquinone biosynthetic process (GO:0006744);; Cellular Component: extrinsic component of mitochondrial inner membrane (GO:0031314);;	--	--	--	--	--	Ubiquinone biosynthesis protein COQ4, mitochondrial OS=Laccaria bicolor (strain S238N-H82 / ATCC MYA-4686) OX=486041 GN=COQ4 PE=3 SV=1	H	Coenzyme transport and metabolism	hypothetical protein GSI_11389 [Ganoderma sinense ZZ0214-1]	molecular function: catalytic activity (GO:0003824);; biological process: metabolic process (GO:0008152);; biological process: cellular process (GO:0009987);; biological process: single-organism process (GO:0044699);; cellular component: cell (GO:0005623);; cellular component: membrane (GO:0016020);; cellular component: organelle (GO:0043226);; cellular component: organelle part (GO:0044422);; ce…
Ganoderma_lucidum_G.260125-1_newGene_1927	1.25218	1.5507	1.37044	--	--	--	--	--	--	--	--	--	--	--	--	--	--	--	--	--	--	--	--	hypothetical protein GSI_04433 [Ganoderma sinense ZZ0214-1]	--
Ganoderma_lucidum_G.260125-1_newGene_1813	6.46574	7.18457	4.4916	0.818578	-0.060464	normal	2.56972e-05	-0.755595	normal	0.000735556	-0.655537	normal	--	--	--	--	--	--	--	--	--	--	--	transporter [Ganoderma sinense ZZ0214-1]	--
Ganoderma_lucidum_G.260125-1_newGene_2147	4.78599	7.77601	5.00619	0.0419573	0.451529	normal	0.547889	-0.182231	normal	0.00996087	-0.603609	normal	--	--	--	--	--	--	--	--	--	--	--	cytochrome P450 [Ganoderma sinense ZZ0214-1]	--
Ganoderma_lucidum_G.260125-1_newGene_519	0.518009	0.84244	0.824111	--	--	--	--	--	--	0.952598	-0.0372905	normal	--	--	--	--	--	--	--	--	--	S	Function unknown	hypothetical protein GSI_01755 [Ganoderma sinense ZZ0214-1]	--
Ganoderma_lucidum_G.260125-1_newGene_1182	3.68767	7.0467	9.29625	0.0173717	0.645619	normal	0.000218288	1.03638	up	0.164078	0.33847	normal	--	--	Molecular Function: oxidoreductase activity (GO:0016491);; Molecular Function: metal ion binding (GO:0046872);;	--	--	--	--	--	--	--	--	O-methylsterigmatocystin oxidoreductase [Trametes pubescens]	molecular function: catalytic activity (GO:0003824);; molecular function: binding (GO:0005488)
Ganoderma_lucidum_G.260125-1_newGene_637	2.83212	4.70205	3.13789	0.0223134	0.486114	normal	0.666314	-0.0996201	normal	0.00156711	-0.578774	normal	--	--	--	--	--	[K]	Transcription	HMG (high mobility group) box	Repressor of filamentous growth 1 OS=Candida albicans (strain SC5314 / ATCC MYA-2876) OX=237561 GN=RFG1 PE=2 SV=3	B	Chromatin structure and dynamics	transcription factor [Ganoderma sinense ZZ0214-1]	--
Ganoderma_lucidum_G.260125-1_newGene_543	11.1927	14.0343	16.1118	0.530035	0.115368	normal	0.0731861	0.272286	normal	0.339653	0.153309	normal	--	--	--	--	--	--	--	Protein kinase domain;; Protein tyrosine kinase	--	T	Signal transduction mechanisms	hypothetical protein DICSQDRAFT_132806 [Dichomitus squalens LYAD-421 SS1]	--
Ganoderma_lucidum_G.260125-1_newGene_2123	3.53508	4.27363	3.50486	0.945905	0.0288198	normal	0.85833	-0.0729	normal	0.784467	-0.0974692	normal	--	--	--	--	--	--	--	--	--	--	--	hypothetical protein GSI_05146 [Ganoderma sinense ZZ0214-1]	--
Ganoderma_lucidum_G.260125-1_newGene_1196	0.270006	0.980787	1.07729	0.00249956	1.15543	up	0.0338088	1.0234	normal	0.518187	-0.274971	normal	--	--	--	--	--	--	--	--	--	--	--	hypothetical protein GSI_01452 [Ganoderma sinense ZZ0214-1]	--
Ganoderma_lucidum_G.260125-1_newGene_539	42.2165	39.1927	29.5426	0.0111094	-0.314354	normal	5.94194e-09	-0.755953	normal	0.000409864	-0.429898	normal	--	--	Biological Process: biological regulation (GO:0065007);;	--	--	--	--	--	--	S	Function unknown	hypothetical protein GSI_01885 [Ganoderma sinense ZZ0214-1]	biological process: biological regulation (GO:0065007)
Ganoderma_lucidum_G.260125-1_newGene_570	8.16072	9.92528	11.5798	0.715625	0.0824216	normal	0.347869	0.187303	normal	0.653473	0.100447	normal	--	--	--	--	--	--	--	--	--	--	--	hypothetical protein GSI_05580 [Ganoderma sinense ZZ0214-1]	--
Ganoderma_lucidum_G.260125-1_newGene_713	22.1108	26.504	20.5151	0.725915	0.0603797	normal	0.00685206	-0.342969	normal	0.000273998	-0.397655	normal	--	--	--	--	--	--	--	--	--	S	Function unknown	hypothetical protein GSI_01092 [Ganoderma sinense ZZ0214-1]	--
Ganoderma_lucidum_G.260125-1_newGene_334	3.42909	4.31205	4.05922	0.117437	0.292957	normal	0.520189	0.138455	normal	0.385011	-0.157154	normal	--	--	--	--	--	--	--	--	--	--	--	hypothetical protein GSI_14121 [Ganoderma sinense ZZ0214-1]	--
Ganoderma_lucidum_G.260125-1_newGene_1997	1.58112	2.29957	1.14245	0.510873	0.265419	normal	0.135337	-0.646545	normal	0.0138376	-0.809089	normal	--	--	--	--	--	--	--	--	--	S	Function unknown	hypothetical protein DICSQDRAFT_46830 [Dichomitus squalens LYAD-421 SS1]	--
Ganoderma_lucidum_G.260125-1_newGene_1146	3.50082	2.32384	2.02937	0.0012739	-0.714459	normal	1.47275e-05	-1.01122	down	0.330447	-0.25326	normal	[R]	General function prediction only	--	--	--	[R]	General function prediction only	WD domain, G-beta repeat;; Anaphase-promoting complex subunit 4 WD40 domain;; WD40-like Beta Propeller Repeat;; Protein of unknown function (DUF1513)	Vegetative incompatibility protein HET-E-1 OS=Podospora anserina OX=5145 GN=HET-E1 PE=4 SV=1	S	Function unknown	hypothetical protein GSI_09074 [Ganoderma sinense ZZ0214-1]	--
Ganoderma_lucidum_G.260125-1_newGene_97	2.10409	3.06897	3.7994	0.503894	0.268221	normal	0.210527	0.528132	normal	0.64328	0.202079	normal	--	--	--	--	--	--	--	--	--	--	--	hypothetical protein GSI_02074 [Ganoderma sinense ZZ0214-1]	--
Ganoderma_lucidum_G.260125-1_newGene_737	14.2997	18.288	15.3414	0.477703	0.130922	normal	0.486441	-0.126235	normal	0.127054	-0.251984	normal	--	--	--	--	--	--	--	--	--	--	--	hypothetical protein GSI_01208 [Ganoderma sinense ZZ0214-1]	--
Ganoderma_lucidum_G.260125-1_newGene_423	2.17121	2.5248	2.34372	0.993206	0.00454308	normal	0.754624	-0.137175	normal	0.791193	-0.121139	normal	--	--	--	--	--	--	--	--	--	--	--	hypothetical protein GSI_04949 [Ganoderma sinense ZZ0214-1]	--
Ganoderma_lucidum_G.260125-1_newGene_432	0.417314	0.462973	0.291278	--	--	--	--	--	--	--	--	--	--	--	--	--	--	--	--	--	--	--	--	hypothetical protein GSI_09836 [Ganoderma sinense ZZ0214-1]	--
Ganoderma_lucidum_G.260125-1_newGene_654	19.4349	25.3631	46.4628	0.232891	0.177048	normal	5.73666e-17	1.01103	up	3.20123e-15	0.821134	normal	--	--	--	K09203|4.35008e-148|dsq:DICSQDRAFT_29844|K09203 early growth response protein 1 | (RefSeq) hypothetical protein	AGE-RAGE signaling pathway in diabetic complications (ko04933)	[R]	General function prediction only	--	--	S	Function unknown	transcription factor [Ganoderma sinense ZZ0214-1]	--
Ganoderma_lucidum_G.260125-1_newGene_1242	14.6138	17.3778	17.4104	0.880685	0.0351622	normal	0.977284	0.00643759	normal	0.889726	-0.028394	normal	--	--	--	--	--	--	--	--	--	S	Function unknown	hypothetical protein GSI_09364 [Ganoderma sinense ZZ0214-1]	--
Ganoderma_lucidum_G.260125-1_newGene_1009	27.6846	32.7334	44.2384	0.998919	-0.0013591	normal	0.240193	0.381605	normal	0.151353	0.366021	normal	--	--	--	--	--	--	--	--	--	--	--	hypothetical protein GSI_00650 [Ganoderma sinense ZZ0214-1]	--
Ganoderma_lucidum_G.260125-1_newGene_84	1.24172	1.87178	1.41203	--	--	--	--	--	--	--	--	--	--	--	--	--	--	--	--	--	--	--	--	hypothetical protein DICSQDRAFT_156989 [Dichomitus squalens LYAD-421 SS1]	--
Ganoderma_lucidum_G.260125-1_newGene_1153	0.544519	0.951769	0.655108	0.565611	0.271127	normal	0.929357	0.050977	normal	0.622323	-0.225258	normal	[R]	General function prediction only	--	--	--	[R]	General function prediction only	WD domain, G-beta repeat;; Anaphase-promoting complex subunit 4 WD40 domain;; WD40-like Beta Propeller Repeat	Vegetative incompatibility protein HET-E-1 OS=Podospora anserina OX=5145 GN=HET-E1 PE=4 SV=1	S	Function unknown	hypothetical protein GSI_09074 [Ganoderma sinense ZZ0214-1]	--
Ganoderma_lucidum_G.260125-1_newGene_1808	3.80284	4.22297	4.3513	0.804162	-0.0600344	normal	0.720023	-0.0864619	normal	0.935933	-0.0227475	normal	--	--	--	--	--	--	--	Fungal Zn(2)-Cys(6) binuclear cluster domain	Transcription activator of gluconeogenesis ERT1 OS=Candida glabrata (strain ATCC 2001 / CBS 138 / JCM 3761 / NBRC 0622 / NRRL Y-65) OX=284593 GN=ERT1 PE=3 SV=1	--	--	hypothetical protein BCR32DRAFT_273259 [Anaeromyces robustus]	--
Ganoderma_lucidum_G.260125-1_newGene_980	165.848	243.061	267.03	0.08775	0.345777	normal	0.0208215	0.442403	normal	0.531257	0.0867947	normal	--	--	Molecular Function: structural constituent of ribosome (GO:0003735);; Cellular Component: ribosome (GO:0005840);; Biological Process: translation (GO:0006412);;	K02905|7.17978e-31|dsq:DICSQDRAFT_103514|K02905 large subunit ribosomal protein L29e | (RefSeq) hypothetical protein	Ribosome (ko03010)	[J]	Translation, ribosomal structure and biogenesis	Ribosomal L29e protein family	60S ribosomal protein L29 OS=Saccharomyces cerevisiae (strain ATCC 204508 / S288c) OX=559292 GN=RPL29 PE=1 SV=3	J	Translation, ribosomal structure and biogenesis	60S ribosomal protein L29 [Grifola frondosa]	molecular function: structural molecule activity (GO:0005198);; cellular component: cell (GO:0005623);; cellular component: macromolecular complex (GO:0032991);; cellular component: organelle (GO:0043226);; cellular component: cell part (GO:0044464);; biological process: metabolic process (GO:0008152);; biological process: cellular process (GO:0009987)
Ganoderma_lucidum_G.260125-1_newGene_934	12.096	13.8616	10.4041	0.95748	-0.0142724	normal	0.235357	-0.42482	normal	0.533584	-0.293922	normal	--	--	--	--	--	--	--	--	--	--	--	hypothetical protein GSI_00096 [Ganoderma sinense ZZ0214-1]	--
Ganoderma_lucidum_G.260125-1_newGene_1789	15.8559	25.6966	22.9981	0.000703699	0.472175	normal	0.0756708	0.288699	normal	0.226242	-0.185587	normal	--	--	--	--	--	--	--	--	--	--	--	hypothetical protein GSI_14503 [Ganoderma sinense ZZ0214-1]	--
Ganoderma_lucidum_G.260125-1_newGene_2038	6.84046	8.4969	8.36439	0.685227	0.0921674	normal	0.865119	0.0399526	normal	0.829821	-0.0514881	normal	--	--	--	--	--	--	--	--	--	--	--	hypothetical protein GSI_04646 [Ganoderma sinense ZZ0214-1]	--
Ganoderma_lucidum_G.260125-1_newGene_808	22.9506	26.2157	32.1323	0.951163	-0.0134679	normal	0.0868956	0.258534	normal	0.0387095	0.269603	normal	--	--	Molecular Function: transferase activity, transferring glycosyl groups (GO:0016757);;	--	--	--	--	--	--	--	--	hypothetical protein GSI_03734 [Ganoderma sinense ZZ0214-1]	molecular function: catalytic activity (GO:0003824)
Ganoderma_lucidum_G.260125-1_newGene_2179	1.29249	2.06862	1.92906	0.143247	0.412701	normal	0.143321	0.401696	normal	0.927849	-0.0339974	normal	--	--	--	--	--	--	--	--	--	--	--	hypothetical protein GSI_11397 [Ganoderma sinense ZZ0214-1]	--
Ganoderma_lucidum_G.260125-1_newGene_2472	104.837	121.448	74.7061	0.995477	-0.00133488	normal	1.09199e-12	-0.732023	normal	7.30028e-09	-0.711861	normal	--	--	--	--	--	--	--	--	--	--	--	transporter [Ganoderma sinense ZZ0214-1]	--
Ganoderma_lucidum_G.260125-1_newGene_916	15.3422	23.6857	38.7403	0.00708859	0.396508	normal	1.1231e-18	1.07219	up	4.5476e-12	0.663112	normal	--	--	--	--	--	--	--	--	--	--	--	hypothetical protein GSI_08054 [Ganoderma sinense ZZ0214-1]	--
Ganoderma_lucidum_G.260125-1_newGene_1178	5.27096	7.76615	10.0962	0.162206	0.336099	normal	0.00204333	0.713091	normal	0.0593447	0.356078	normal	--	--	Cellular Component: integral component of membrane (GO:0016021);;	--	--	--	--	--	--	--	--	hypothetical protein GSI_14813 [Ganoderma sinense ZZ0214-1]	cellular component: membrane (GO:0016020);; cellular component: membrane part (GO:0044425)
Ganoderma_lucidum_G.260125-1_newGene_1626	179.031	188.742	130.901	0.394703	-0.13327	normal	1.76006e-10	-0.70066	normal	7.47625e-09	-0.557502	normal	--	--	Cellular Component: membrane part (GO:0044425);;	K12946|2.39517e-20|gtr:GLOTRDRAFT_79113|K12946 signal peptidase complex subunit 1 [EC:3.4.-.-] | (RefSeq) microsomal signal peptidase	Protein export (ko03060)	[U]	Intracellular trafficking, secretion, and vesicular transport	Microsomal signal peptidase 12 kDa subunit (SPC12)	Signal peptidase complex subunit SPC1 OS=Saccharomyces cerevisiae (strain ATCC 204508 / S288c) OX=559292 GN=SPC1 PE=1 SV=1	U	Intracellular trafficking, secretion, and vesicular transport	microsomal signal peptidase subunit [Trametes coccinea BRFM310]	cellular component: membrane part (GO:0044425)
Ganoderma_lucidum_G.260125-1_newGene_1424	3.75166	7.39797	21.9191	0.539463	0.326051	normal	0.0217552	1.4817	normal	8.27247e-15	1.4144	up	--	--	--	--	--	--	--	--	--	--	--	hypothetical protein GSI_12608 [Ganoderma sinense ZZ0214-1]	--
Ganoderma_lucidum_G.260125-1_newGene_477	509.475	425.212	311.55	0.0151055	-0.45638	normal	6.51383e-10	-0.950405	normal	0.000291768	-0.470042	normal	--	--	Cellular Component: integral component of membrane (GO:0016021);;	K02143|1.73958e-23|hir:HETIRDRAFT_106543|K02143 F-type H+-transporting ATPase subunit k | (RefSeq) hypothetical protein	Oxidative phosphorylation (ko00190)	--	--	Protein of unknown function (DUF2611)	--	S	Function unknown	hypothetical protein TRAPUB_6658 [Trametes pubescens]	cellular component: membrane (GO:0016020);; cellular component: membrane part (GO:0044425)
Ganoderma_lucidum_G.260125-1_newGene_1799	2.13664	1.54739	1.51837	0.172841	-0.437021	normal	0.0149248	-0.778837	normal	0.507254	-0.262001	normal	--	--	--	--	--	--	--	--	--	--	--	cytochrome P450 [Ganoderma sinense ZZ0214-1]	--
Ganoderma_lucidum_G.260125-1_newGene_793	7.54835	8.84418	7.24067	0.945275	0.0243405	normal	0.317982	-0.290115	normal	0.20555	-0.302784	normal	--	--	--	--	--	--	--	--	--	--	--	hypothetical protein CY34DRAFT_806299 [Suillus luteus UH-Slu-Lm8-n1]	--
Ganoderma_lucidum_G.260125-1_newGene_1361	1.88905	1.8665	2.0339	0.640868	-0.178522	normal	0.769014	-0.127576	normal	0.906108	0.0573526	normal	--	--	Cellular Component: membrane (GO:0016020);;	--	--	--	--	--	--	--	--	hypothetical protein GSI_10326 [Ganoderma sinense ZZ0214-1]	cellular component: membrane (GO:0016020)
Ganoderma_lucidum_G.260125-1_newGene_1565	8.13917	7.70849	5.03321	0.352113	-0.278692	normal	0.000883938	-0.893477	normal	0.061783	-0.536903	normal	--	--	--	--	--	--	--	--	--	--	--	hypothetical protein DICSQDRAFT_156989 [Dichomitus squalens LYAD-421 SS1]	--
Ganoderma_lucidum_G.260125-1_newGene_2007	1.45079	2.76214	2.12569	0.0891475	0.484734	normal	0.653524	0.16107	normal	0.287904	-0.322785	normal	--	--	--	--	--	--	--	MYND finger	--	--	--	hypothetical protein GSI_07328 [Ganoderma sinense ZZ0214-1]	--
Ganoderma_lucidum_G.260125-1_newGene_1751	25.4342	30.5676	32.9086	0.755936	0.054463	normal	0.403385	0.124791	normal	0.658932	0.0699605	normal	--	--	--	--	--	--	--	--	--	--	--	hypothetical protein DICSQDRAFT_47399 [Dichomitus squalens LYAD-421 SS1]	--
Ganoderma_lucidum_G.260125-1_newGene_1355	1.63013	3.54024	2.32121	0.0176777	0.771746	normal	0.556033	0.243535	normal	0.102494	-0.531177	normal	--	--	--	--	--	--	--	--	--	--	--	hypothetical protein DICSQDRAFT_169985 [Dichomitus squalens LYAD-421 SS1]	--
Ganoderma_lucidum_G.260125-1_newGene_2424	5.83262	8.97602	9.12158	0.143936	0.37856	normal	0.13347	0.386233	normal	0.976619	-0.0100512	normal	--	--	--	--	--	--	--	--	--	--	--	hypothetical protein GSI_15345 [Ganoderma sinense ZZ0214-1]	--
Ganoderma_lucidum_G.260125-1_newGene_727	3.42663	5.21292	4.03935	0.345383	0.279055	normal	0.79177	-0.0886332	normal	0.237161	-0.349533	normal	--	--	--	--	--	--	--	--	--	--	--	hypothetical protein GSI_01153 [Ganoderma sinense ZZ0214-1]	--
Ganoderma_lucidum_G.260125-1_newGene_2189	5.97874	8.66402	10.6915	0.512737	0.236282	normal	0.153242	0.460479	normal	0.617652	0.183599	normal	--	--	--	--	--	--	--	--	--	--	--	FMN-linked oxidoreductase [Trametes coccinea BRFM310]	--
Ganoderma_lucidum_G.260125-1_newGene_363	2.41406	3.9257	4.512	0.220835	0.395765	normal	0.0633178	0.506055	normal	0.859162	0.0679899	normal	--	--	--	--	--	--	--	--	--	--	--	hypothetical protein GSI_09699 [Ganoderma sinense ZZ0214-1]	--
Ganoderma_lucidum_G.260125-1_newGene_2106	0.794258	1.50629	1.63424	0.108343	0.57364	normal	0.0533545	0.715765	normal	0.880869	0.0688835	normal	--	--	--	K18914|9.91505e-09|dsq:DICSQDRAFT_87405|K18914 adrenodoxin-NADP+ reductase [EC:1.18.1.6] | (RefSeq) ferredoxin/adrenodoxin reductase	--	--	--	--	--	--	--	ferredoxin/adrenodoxin reductase [Dichomitus squalens LYAD-421 SS1]	--
Ganoderma_lucidum_G.260125-1_newGene_1468	0.60914	1.44284	0.892437	0.0403597	0.725234	normal	0.567649	0.25086	normal	0.174029	-0.483658	normal	--	--	--	--	--	--	--	--	--	--	--	hypothetical protein GSI_07343 [Ganoderma sinense ZZ0214-1]	--
Ganoderma_lucidum_G.260125-1_newGene_407	7.96938	12.2195	13.0806	0.0609138	0.385791	normal	0.0157624	0.470755	normal	0.786793	0.0706014	normal	--	--	--	--	--	--	--	--	--	S	Function unknown	hypothetical protein GSI_04793 [Ganoderma sinense ZZ0214-1]	--
Ganoderma_lucidum_G.260125-1_newGene_979	9.00773	9.45012	11.9768	0.574571	-0.131027	normal	0.297151	0.197199	normal	0.0732621	0.32279	normal	--	--	--	--	--	--	--	--	--	--	--	hypothetical protein TRAVEDRAFT_63400 [Trametes versicolor FP-101664 SS1]	--
Ganoderma_lucidum_G.260125-1_newGene_1289	5.40229	4.40695	2.44877	0.06588	-0.476228	normal	4.23901e-09	-1.35594	down	0.000152235	-0.802754	normal	--	--	--	--	--	--	--	--	--	--	--	hypothetical protein GSI_09097 [Ganoderma sinense ZZ0214-1]	--
Ganoderma_lucidum_G.260125-1_newGene_1737	2.7195	1.16865	1.91173	0.000102493	-1.07784	down	0.0298927	-0.553132	normal	0.0866141	0.541685	normal	--	--	--	--	--	--	--	--	--	--	--	hypothetical protein GSI_07665 [Ganoderma sinense ZZ0214-1]	--
Ganoderma_lucidum_G.260125-1_newGene_495	24.568	29.9139	30.4061	0.755308	0.0833961	normal	0.817041	0.0502272	normal	0.901546	-0.0339241	normal	--	--	--	--	--	--	--	--	--	S	Function unknown	hypothetical protein TRAVEDRAFT_34638 [Trametes versicolor FP-101664 SS1]	--
Ganoderma_lucidum_G.260125-1_newGene_2447	0.983372	1.6941	1.13675	0.249663	0.428044	normal	0.727078	-0.139738	normal	0.114391	-0.533446	normal	--	--	--	--	--	--	--	--	--	--	--	hypothetical protein GSI_15148 [Ganoderma sinense ZZ0214-1]	--
Ganoderma_lucidum_G.260125-1_newGene_491	561.536	816.747	4055.97	0.625511	0.243084	normal	0.00293644	1.81796	up	0.061887	0.731241	normal	--	--	--	--	--	--	--	--	Putative uncharacterized protein ART2 OS=Saccharomyces cerevisiae (strain ATCC 204508 / S288c) OX=559292 GN=ART2 PE=5 SV=1	S	Function unknown	PREDICTED: uncharacterized protein LOC108473348 [Gossypium arboreum]	--
Ganoderma_lucidum_G.260125-1_newGene_1331	0.348088	0.674939	1.78429	--	--	--	--	--	--	--	--	--	--	--	--	--	--	--	--	--	--	--	--	hypothetical protein GSI_10171 [Ganoderma sinense ZZ0214-1]	--
Ganoderma_lucidum_G.260125-1_newGene_2203	3.05078	4.57253	3.7168	0.212029	0.337215	normal	0.906673	0.0379597	normal	0.290743	-0.293838	normal	--	--	--	--	--	--	--	--	--	--	--	hypothetical protein GSI_06635 [Ganoderma sinense ZZ0214-1]	--
Ganoderma_lucidum_G.260125-1_newGene_898	0.429849	0.449397	0.414342	--	--	--	--	--	--	--	--	--	--	--	--	--	--	--	--	--	--	--	--	hypothetical protein DICSQDRAFT_177060 [Dichomitus squalens LYAD-421 SS1]	--
Ganoderma_lucidum_G.260125-1_newGene_720	87.6967	93.0541	76.2624	0.362762	-0.123013	normal	0.000149494	-0.44457	normal	0.000529208	-0.316964	normal	--	--	--	--	--	--	--	--	--	S	Function unknown	hypothetical protein GSI_01114 [Ganoderma sinense ZZ0214-1]	--
Ganoderma_lucidum_G.260125-1_newGene_418	0.485689	0.338363	0.670398	--	--	--	0.761337	0.191842	normal	--	--	--	--	--	--	--	--	--	--	--	--	--	--	hypothetical protein GSI_04940 [Ganoderma sinense ZZ0214-1]	--
Ganoderma_lucidum_G.260125-1_newGene_1286	631.944	876.316	953.679	0.0871015	0.260082	normal	0.0154418	0.349358	normal	0.538729	0.0852857	normal	--	--	--	--	--	--	--	--	--	--	--	hypothetical protein A0H81_03269 [Grifola frondosa]	--
Ganoderma_lucidum_G.260125-1_newGene_751	107.063	101.514	88.3382	0.0279918	-0.285051	normal	5.80296e-06	-0.523863	normal	0.030535	-0.231353	normal	--	--	--	--	--	--	--	--	--	--	--	hypothetical protein GSI_01262 [Ganoderma sinense ZZ0214-1]	--
Ganoderma_lucidum_G.260125-1_newGene_1515	1.19026	1.21814	1.89181	--	--	--	--	--	--	--	--	--	--	--	Molecular Function: catalytic activity (GO:0003824);;	--	--	--	--	--	--	--	--	CoA-transferase family III [Dichomitus squalens LYAD-421 SS1]	molecular function: catalytic activity (GO:0003824)
Ganoderma_lucidum_G.260125-1_newGene_706	3.26574	5.03356	5.87613	0.225777	0.362924	normal	0.00636559	0.578108	normal	0.585423	0.170714	normal	--	--	--	K06640|7.81662e-23|pco:PHACADRAFT_181804|K06640 serine/threonine-protein kinase ATR [EC:2.7.11.1] | (RefSeq) hypothetical protein	--	--	--	--	--	--	--	hypothetical protein GSI_01085 [Ganoderma sinense ZZ0214-1]	--
Ganoderma_lucidum_G.260125-1_newGene_902	1.48132	1.88744	1.6813	0.8762	0.0846894	normal	0.898685	-0.0721684	normal	0.788558	-0.139763	normal	--	--	Cellular Component: intracellular non-membrane-bounded organelle (GO:0043232);; Cellular Component: intracellular organelle part (GO:0044446);;	K03515|4.31424e-21|dsq:DICSQDRAFT_180023|K03515 DNA repair protein REV1 [EC:2.7.7.-] | (RefSeq) DNA repair protein	--	--	--	--	--	--	--	DNA repair protein [Dichomitus squalens LYAD-421 SS1]	cellular component: cell (GO:0005623);; cellular component: organelle (GO:0043226);; cellular component: cell part (GO:0044464);; cellular component: organelle part (GO:0044422)
Ganoderma_lucidum_G.260125-1_newGene_1177	40.5809	66.6351	58.3585	0.0644081	0.459428	normal	0.265449	0.293889	normal	0.782956	-0.139636	normal	--	--	--	--	--	--	--	--	--	--	--	hypothetical protein GSI_14813 [Ganoderma sinense ZZ0214-1]	--
Ganoderma_lucidum_G.260125-1_newGene_1598	4.11828	3.88364	4.10221	0.444753	-0.263595	normal	0.480573	-0.248432	normal	0.932043	0.0349809	normal	--	--	--	--	--	--	--	--	--	--	--	hypothetical protein GSI_02105 [Ganoderma sinense ZZ0214-1]	--
Ganoderma_lucidum_G.260125-1_newGene_2495	1.32918	3.39783	3.93789	3.49583e-05	1.0256	up	1.30548e-06	1.25066	up	0.590824	0.158173	normal	--	--	--	--	--	--	--	--	--	--	--	hypothetical protein GSI_11543 [Ganoderma sinense ZZ0214-1]	--
Ganoderma_lucidum_G.260125-1_newGene_1747	1.24922	2.34925	3.08641	0.2295	0.506157	normal	0.0498034	0.894134	normal	0.570346	0.255725	normal	[R]	General function prediction only	--	--	--	--	--	--	--	S	Function unknown	transporter [Ganoderma sinense ZZ0214-1]	--
Ganoderma_lucidum_G.260125-1_newGene_2273	0.801655	1.28513	1.85715	0.561995	0.295196	normal	0.127991	0.775357	normal	0.396727	0.350704	normal	--	--	--	--	--	--	--	--	--	--	--	hypothetical protein GSI_05591 [Ganoderma sinense ZZ0214-1]	--
Ganoderma_lucidum_G.260125-1_newGene_2215	2.68222	6.28694	4.91924	0.000765502	0.897063	normal	0.0743775	0.587549	normal	0.276304	-0.330825	normal	--	--	--	--	--	--	--	--	--	--	--	hypothetical protein GSI_02677 [Ganoderma sinense ZZ0214-1]	--
Ganoderma_lucidum_G.260125-1_newGene_994	3.09937	3.88177	3.43022	0.796278	0.0973222	normal	0.841268	-0.0932669	normal	0.697333	-0.168205	normal	--	--	--	--	--	--	--	--	--	--	--	hypothetical protein PYCCODRAFT_872161 [Trametes coccinea BRFM310]	--
Ganoderma_lucidum_G.260125-1_newGene_349	9.3727	11.7387	11.9704	0.567625	0.11568	normal	0.557374	0.108686	normal	0.96528	-0.00873056	normal	--	--	--	--	--	--	--	--	--	--	--	hypothetical protein GSI_14186 [Ganoderma sinense ZZ0214-1]	--
Ganoderma_lucidum_G.260125-1_newGene_21	1.92694	2.33801	1.90253	0.690029	0.149138	normal	0.863456	-0.0765878	normal	0.568837	-0.213255	normal	--	--	--	--	--	--	--	--	--	--	--	hypothetical protein GSI_04985 [Ganoderma sinense ZZ0214-1]	--
Ganoderma_lucidum_G.260125-1_newGene_1824	8.39849	14.1509	17.3448	0.00047322	0.522854	normal	3.27941e-08	0.787997	normal	0.0374697	0.253675	normal	--	--	--	--	--	--	--	zinc-RING finger domain;; Zinc finger, C3HC4 type (RING finger)	--	S	Function unknown	hypothetical protein PYCCODRAFT_12079 [Trametes coccinea BRFM310]	--
Ganoderma_lucidum_G.260125-1_newGene_974	55.7325	59.8207	72.7181	0.596957	-0.110279	normal	0.384021	0.134863	normal	0.170401	0.241336	normal	--	--	--	--	--	--	--	--	--	--	--	hypothetical protein GSI_00358 [Ganoderma sinense ZZ0214-1]	--
Ganoderma_lucidum_G.260125-1_newGene_661	37.3687	43.5824	39.8339	0.952625	0.0102186	normal	0.222965	-0.15423	normal	0.173059	-0.16161	normal	--	--	--	--	--	--	--	PIN domain;; PIN domain	--	S	Function unknown	hypothetical protein GSI_00782 [Ganoderma sinense ZZ0214-1]	--
Ganoderma_lucidum_G.260125-1_newGene_540	8.51932	10.6067	5.87403	0.861455	0.0533666	normal	0.000676501	-0.814412	normal	0.0344429	-0.705058	normal	--	--	--	--	--	--	--	--	--	--	--	hypothetical protein GSI_01887 [Ganoderma sinense ZZ0214-1]	--
Ganoderma_lucidum_G.260125-1_newGene_732	32.4298	38.4512	73.0061	0.981633	0.00454715	normal	1.50953e-21	1.10523	up	1.35969e-27	1.08742	up	--	--	Molecular Function: nucleotide binding (GO:0000166);; Molecular Function: nucleic acid binding (GO:0003676);; Cellular Component: cytosol (GO:0005829);; Cellular Component: cytoplasmic stress granule (GO:0010494);; Biological Process: regulation of mRNA stability involved in response to oxidative stress (GO:2000815);;	--	--	[R]	General function prediction only	RNA recognition motif. (a.k.a. RRM, RBD, or RNP domain)	Uncharacterized RNA-binding protein C23E6.01c OS=Schizosaccharomyces pombe (strain 972 / ATCC 24843) OX=284812 GN=SPBC23E6.01c PE=1 SV=2	S	Function unknown	hypothetical protein DICSQDRAFT_135856 [Dichomitus squalens LYAD-421 SS1]	molecular function: binding (GO:0005488);; cellular component: cell (GO:0005623);; cellular component: cell part (GO:0044464);; cellular component: macromolecular complex (GO:0032991);; cellular component: organelle (GO:0043226);; biological process: cellular process (GO:0009987);; biological process: response to stimulus (GO:0050896);; biological process: biological regulation (GO:0065007)
Ganoderma_lucidum_G.260125-1_newGene_287	15.5669	21.1861	26.493	0.35226	0.222831	normal	0.00555409	0.512518	normal	0.168256	0.272155	normal	--	--	--	--	--	--	--	--	--	--	--	transcription factor [Ganoderma sinense ZZ0214-1]	--
Ganoderma_lucidum_G.260125-1_newGene_390	2.60724	7.58011	8.41433	1.58864e-08	1.22064	up	4.28991e-10	1.38768	up	0.663917	0.107552	normal	--	--	Biological Process: dephosphorylation (GO:0016311);; Molecular Function: phosphatase activity (GO:0016791);;	--	--	--	--	--	--	--	--	hypothetical protein JAAARDRAFT_32025 [Jaapia argillacea MUCL 33604]	biological process: metabolic process (GO:0008152);; biological process: cellular process (GO:0009987);; molecular function: catalytic activity (GO:0003824)
Ganoderma_lucidum_G.260125-1_newGene_168	4.21012	3.62897	3.11372	0.102718	-0.337461	normal	0.00278313	-0.659263	normal	0.249596	-0.293917	normal	--	--	--	--	--	--	--	--	--	--	--	hypothetical protein GSI_09515 [Ganoderma sinense ZZ0214-1]	--
Ganoderma_lucidum_G.260125-1_newGene_834	2.49737	5.44538	4.08274	2.72087e-05	0.834468	normal	0.0902735	0.428725	normal	0.068922	-0.406305	normal	--	--	--	--	--	--	--	--	--	--	--	hypothetical protein DICSQDRAFT_131598 [Dichomitus squalens LYAD-421 SS1]	--
Ganoderma_lucidum_G.260125-1_newGene_2020	0.366032	0.897035	0.59434	--	--	--	--	--	--	--	--	--	--	--	--	--	--	--	--	--	--	--	--	hypothetical protein GSI_04457 [Ganoderma sinense ZZ0214-1]	--
Ganoderma_lucidum_G.260125-1_newGene_1439	11.1662	21.5338	17.6062	0.00094109	0.689836	normal	0.0689548	0.400642	normal	0.129506	-0.304265	normal	--	--	--	--	--	--	--	--	--	--	--	hypothetical protein GSI_08178 [Ganoderma sinense ZZ0214-1]	--
Ganoderma_lucidum_G.260125-1_newGene_657	219.132	344.693	360.956	0.0126071	0.413623	normal	0.00489453	0.452756	normal	0.819604	0.0320595	normal	--	--	--	--	--	--	--	--	--	--	--	hypothetical protein GSI_00768 [Ganoderma sinense ZZ0214-1]	--
Ganoderma_lucidum_G.260125-1_newGene_684	21.4075	24.8091	21.4931	0.956535	-0.013079	normal	0.166427	-0.247394	normal	0.131015	-0.22861	normal	--	--	--	--	--	--	--	--	--	S	Function unknown	hypothetical protein DICSQDRAFT_141158 [Dichomitus squalens LYAD-421 SS1]	--
Ganoderma_lucidum_G.260125-1_newGene_862	0.617482	1.28183	2.13869	--	--	--	2.09695e-05	1.93651	up	0.12977	0.587121	normal	--	--	Cellular Component: membrane (GO:0016020);;	--	--	--	--	--	--	S	Function unknown	hypothetical protein PYCCODRAFT_1456839 [Trametes coccinea BRFM310]	cellular component: membrane (GO:0016020)
Ganoderma_lucidum_G.260125-1_newGene_723	20.7064	17.3873	21.5397	0.00766978	-0.455259	normal	0.315661	-0.197005	normal	0.0418708	0.267117	normal	[K]	Transcription	--	K03360|1.97552e-132|dsq:DICSQDRAFT_58591|K03360 F-box and leucine-rich repeat protein GRR1 | (RefSeq) RNI-like protein	Cell cycle - yeast (ko04111);; Ubiquitin mediated proteolysis (ko04120)	[R]	General function prediction only	Leucine Rich repeat	--	S	Function unknown	hypothetical protein GSI_01133 [Ganoderma sinense ZZ0214-1]	--
Ganoderma_lucidum_G.260125-1_newGene_640	31.3117	39.9409	43.1223	0.440746	0.136129	normal	0.272822	0.216893	normal	0.721788	0.0790387	normal	--	--	Biological Process: endocytosis (GO:0006897);; Biological Process: actin filament organization (GO:0007015);; Molecular Function: cytoskeletal protein binding (GO:0008092);; Molecular Function: protein binding, bridging (GO:0030674);; Molecular Function: identical protein binding (GO:0042802);; Molecular Function: ubiquitin binding (GO:0043130);;	K20046|2.30695e-40|ppl:POSPLDRAFT_94843|K20046 actin cytoskeleton-regulatory complex protein SLA1 | (RefSeq) hypothetical protein	--	[R]	General function prediction only	--	Actin cytoskeleton-regulatory complex protein SLA1 OS=Ustilago maydis (strain 521 / FGSC 9021) OX=237631 GN=SLA1 PE=3 SV=1	U	Intracellular trafficking, secretion, and vesicular transport	transporter [Ganoderma sinense ZZ0214-1]	biological process: localization (GO:0051179);; biological process: cellular process (GO:0009987);; biological process: single-organism process (GO:0044699);; biological process: cellular component organization or biogenesis (GO:0071840);; molecular function: binding (GO:0005488)
Ganoderma_lucidum_G.260125-1_newGene_1163	0.323245	0.578317	0.540044	--	--	--	--	--	--	--	--	--	--	--	--	--	--	--	--	--	--	--	--	hypothetical protein DICSQDRAFT_175596 [Dichomitus squalens LYAD-421 SS1]	--
Ganoderma_lucidum_G.260125-1_newGene_1364	0.733517	1.40601	0.858357	--	--	--	--	--	--	--	--	--	--	--	--	--	--	--	--	--	--	--	--	hypothetical protein DICSQDRAFT_155961 [Dichomitus squalens LYAD-421 SS1]	--
Ganoderma_lucidum_G.260125-1_newGene_1937	1.82584	3.55011	3.34002	0.00104641	0.695968	normal	0.0047897	0.599065	normal	0.652589	-0.118973	normal	--	--	--	--	--	--	--	--	--	--	--	hypothetical protein GSI_14751 [Ganoderma sinense ZZ0214-1]	--
Ganoderma_lucidum_G.260125-1_newGene_2382	0.37698	0.592397	0.669791	--	--	--	--	--	--	--	--	--	--	--	--	--	--	--	--	--	--	--	--	hypothetical protein DICSQDRAFT_30995, partial [Dichomitus squalens LYAD-421 SS1]	--
Ganoderma_lucidum_G.260125-1_newGene_1414	1.27916	2.50169	4.12089	0.0637678	0.621114	normal	5.17683e-05	1.31949	up	0.0445697	0.581316	normal	--	--	--	--	--	--	--	--	--	--	--	hypothetical protein GSI_11799 [Ganoderma sinense ZZ0214-1]	--
Ganoderma_lucidum_G.260125-1_newGene_308	1.0217	1.62706	1.58352	0.345383	0.35335	normal	0.475054	0.319277	normal	0.902949	-0.0589502	normal	--	--	--	--	--	--	--	--	--	--	--	hypothetical protein GSI_13890 [Ganoderma sinense ZZ0214-1]	--
Ganoderma_lucidum_G.260125-1_newGene_799	1.78148	2.30772	1.90124	0.758442	0.125778	normal	0.737843	-0.143232	normal	0.55566	-0.239673	normal	--	--	Cellular Component: integral component of membrane (GO:0016021);;	--	--	--	--	--	--	--	--	hypothetical protein DICSQDRAFT_139557 [Dichomitus squalens LYAD-421 SS1]	cellular component: membrane (GO:0016020);; cellular component: membrane part (GO:0044425)
Ganoderma_lucidum_G.260125-1_newGene_1940	7.34323	9.82901	9.6974	0.474795	0.227827	normal	0.815609	0.0794606	normal	0.614365	-0.153583	normal	--	--	--	--	--	--	--	Mature-T-Cell Proliferation I type	Cx9C motif-containing protein 4, mitochondrial OS=Zygosaccharomyces rouxii (strain ATCC 2623 / CBS 732 / NBRC 1130 / NCYC 568 / NRRL Y-229) OX=559307 GN=CMC4 PE=3 SV=1	S	Function unknown	hypothetical protein DICSQDRAFT_62413, partial [Dichomitus squalens LYAD-421 SS1]	--
Ganoderma_lucidum_G.260125-1_newGene_1624	4.80565	8.86981	4.73769	0.0164939	0.677883	normal	0.147142	-0.4703	normal	2.87991e-23	-1.21638	down	--	--	--	--	--	--	--	Microsomal signal peptidase 12 kDa subunit (SPC12)	--	--	--	microsomal signal peptidase subunit [Trametes coccinea BRFM310]	--
Ganoderma_lucidum_G.260125-1_newGene_330	2.87511	4.3453	5.26049	0.0241157	0.525116	normal	5.81247e-05	0.818199	normal	0.128898	0.263174	normal	--	--	--	--	--	--	--	--	--	--	--	hypothetical protein GSI_14102 [Ganoderma sinense ZZ0214-1]	--
Ganoderma_lucidum_G.260125-1_newGene_774	15.5462	27.3385	21.3302	0.000380958	0.57777	normal	0.306912	0.201109	normal	0.015021	-0.377417	normal	[M]	Cell wall/membrane/envelope biogenesis	--	--	--	--	--	--	--	S	Function unknown	hypothetical protein GSI_03961 [Ganoderma sinense ZZ0214-1]	--
Ganoderma_lucidum_G.260125-1_newGene_728	25.0517	22.7251	28.0972	4.28732e-05	-0.432524	normal	0.000716311	-0.347163	normal	0.460207	0.0899687	normal	--	--	--	--	--	--	--	--	--	S	Function unknown	hypothetical protein GSI_01160 [Ganoderma sinense ZZ0214-1]	--
Ganoderma_lucidum_G.260125-1_newGene_431	3.16053	5.82542	7.27324	0.0371883	0.535556	normal	0.000187307	0.858896	normal	0.249319	0.27904	normal	--	--	--	--	--	--	--	--	--	--	--	hypothetical protein GSI_09825 [Ganoderma sinense ZZ0214-1]	--
Ganoderma_lucidum_G.260125-1_newGene_1658	6.16887	7.8213	6.5339	0.732619	0.115207	normal	0.633115	-0.150151	normal	0.443162	-0.247042	normal	--	--	--	--	--	--	--	--	--	--	--	hypothetical protein DICSQDRAFT_141544 [Dichomitus squalens LYAD-421 SS1]	--
Ganoderma_lucidum_G.260125-1_newGene_950	18.3471	18.7508	20.5957	0.950221	-0.0149443	normal	0.553991	-0.107821	normal	0.5866	-0.0902504	normal	[K]	Transcription	Molecular Function: RNA polymerase I activity (GO:0001054);; Biological Process: transcription, RNA-templated (GO:0001172);; Molecular Function: DNA binding (GO:0003677);; Cellular Component: DNA-directed RNA polymerase II, core complex (GO:0005665);; Cellular Component: DNA-directed RNA polymerase III complex (GO:0005666);; Cellular Component: DNA-directed RNA polymerase I complex (GO:0005736);;…	K03007|2.50008e-36|abv:AGABI2DRAFT138476|K03007 DNA-directed RNA polymerases I, II, and III subunit RPABC5 | (RefSeq) AGABI2DRAFT_138476; hypothetical protein	Purine metabolism (ko00230);; Pyrimidine metabolism (ko00240);; RNA polymerase (ko03020)	[K]	Transcription	--	DNA-directed RNA polymerases I, II, and III subunit RPABC5 OS=Schizosaccharomyces pombe (strain 972 / ATCC 24843) OX=284812 GN=rpb10 PE=1 SV=2	K	Transcription	hypothetical protein GSI_00205 [Ganoderma sinense ZZ0214-1]	biological process: metabolic process (GO:0008152);; biological process: cellular process (GO:0009987);; molecular function: catalytic activity (GO:0003824);; molecular function: binding (GO:0005488);; cellular component: cell (GO:0005623);; cellular component: membrane-enclosed lumen (GO:0031974);; cellular component: macromolecular complex (GO:0032991);; cellular component: organelle (GO:004322…
Ganoderma_lucidum_G.260125-1_newGene_810	7.08832	9.51558	9.35647	0.372746	0.19002	normal	0.447124	0.156352	normal	0.890622	-0.0368473	normal	--	--	Molecular Function: peroxidase activity (GO:0004601);; Biological Process: response to oxidative stress (GO:0006979);; Molecular Function: heme binding (GO:0020037);; Molecular Function: metal ion binding (GO:0046872);; Biological Process: oxidation-reduction process (GO:0055114);; Biological Process: cellular oxidant detoxification (GO:0098869);;	K20205|5.17843e-20|dsq:DICSQDRAFT_173638|K20205 manganese peroxidase [EC:1.11.1.13] | (RefSeq) VP1; manganese peroxidase	--	--	--	--	Peroxidase OS=Coprinopsis cinerea OX=5346 GN=CIP1 PE=1 SV=2	G	Carbohydrate transport and metabolism	manganese peroxidase [Dichomitus squalens LYAD-421 SS1]	biological process: metabolic process (GO:0008152);; biological process: cellular process (GO:0009987);; biological process: single-organism process (GO:0044699);; biological process: response to stimulus (GO:0050896);; biological process: detoxification (GO:0098754);; molecular function: catalytic activity (GO:0003824);; molecular function: antioxidant activity (GO:0016209);; molecular function:…
Ganoderma_lucidum_G.260125-1_newGene_904	1.11061	2.2559	2.97157	0.107752	0.618276	normal	0.00560426	1.04662	up	0.383769	0.304954	normal	--	--	Cellular Component: intracellular non-membrane-bounded organelle (GO:0043232);; Cellular Component: intracellular organelle part (GO:0044446);;	K03515|2.06205e-32|dsq:DICSQDRAFT_180023|K03515 DNA repair protein REV1 [EC:2.7.7.-] | (RefSeq) DNA repair protein	--	--	--	--	--	L	Replication, recombination and repair	DNA repair protein [Dichomitus squalens LYAD-421 SS1]	cellular component: cell (GO:0005623);; cellular component: organelle (GO:0043226);; cellular component: cell part (GO:0044464);; cellular component: organelle part (GO:0044422)
Ganoderma_lucidum_G.260125-1_newGene_1872	1.7821	1.99944	2.43367	0.924668	-0.0384981	normal	0.639426	0.176581	normal	0.580616	0.197473	normal	--	--	--	K07019|6.4288e-11|dsq:DICSQDRAFT_88166|K07019 uncharacterized protein | (RefSeq) AB-hydrolase YheT	--	--	--	--	--	--	--	hypothetical protein GSI_12151 [Ganoderma sinense ZZ0214-1]	--
Ganoderma_lucidum_G.260125-1_newGene_2116	0.444189	0.461416	1.4413	--	--	--	0.00522167	1.24058	up	0.00311651	1.06391	up	--	--	--	--	--	--	--	--	--	S	Function unknown	transporter [Ganoderma sinense ZZ0214-1]	--
Ganoderma_lucidum_G.260125-1_newGene_2428	0.952989	1.83271	2.30603	0.182448	0.522088	normal	0.010897	0.928169	normal	0.459168	0.282981	normal	--	--	Cellular Component: integral component of membrane (GO:0016021);;	--	--	--	--	--	--	S	Function unknown	hypothetical protein GSI_15329 [Ganoderma sinense ZZ0214-1]	cellular component: membrane (GO:0016020);; cellular component: membrane part (GO:0044425)
Ganoderma_lucidum_G.260125-1_newGene_1552	3.57395	4.09221	4.35399	0.963996	-0.0210855	normal	0.946922	0.0354826	normal	0.924658	0.0487247	normal	--	--	--	--	--	--	--	--	--	S	Function unknown	hypothetical protein DICSQDRAFT_167564 [Dichomitus squalens LYAD-421 SS1]	--
Ganoderma_lucidum_G.260125-1_newGene_700	9.71569	12.5025	9.14257	0.39116	0.126264	normal	0.00218831	-0.360297	normal	5.08456e-06	-0.480302	normal	--	--	--	--	--	[B]	Chromatin structure and dynamics	SET domain;; Tetratricopeptide repeat	--	S	Function unknown	transcription factor [Ganoderma sinense ZZ0214-1]	--
Ganoderma_lucidum_G.260125-1_newGene_1110	1.78646	1.94134	1.28015	0.899233	-0.062345	normal	0.226571	-0.61831	normal	0.331643	-0.425397	normal	--	--	Cellular Component: intracellular organelle (GO:0043229);;	K03515|5.29305e-22|dsq:DICSQDRAFT_180023|K03515 DNA repair protein REV1 [EC:2.7.7.-] | (RefSeq) DNA repair protein	--	--	--	--	--	--	--	DNA repair protein [Dichomitus squalens LYAD-421 SS1]	cellular component: cell (GO:0005623);; cellular component: organelle (GO:0043226);; cellular component: cell part (GO:0044464)
Ganoderma_lucidum_G.260125-1_newGene_697	6.35258	6.49266	9.33733	0.370664	-0.187172	normal	0.113093	0.289418	normal	0.00827422	0.465284	normal	--	--	--	--	--	--	--	--	--	--	--	hypothetical protein DICSQDRAFT_161209 [Dichomitus squalens LYAD-421 SS1]	--
Ganoderma_lucidum_G.260125-1_newGene_1664	3.42858	4.62323	3.0812	0.685052	0.167236	normal	0.227684	-0.396282	normal	0.169572	-0.487092	normal	--	--	--	--	--	--	--	--	--	S	Function unknown	hypothetical protein GSI_03479 [Ganoderma sinense ZZ0214-1]	--
Ganoderma_lucidum_G.260125-1_newGene_1543	6.2861	9.3199	10.6231	0.287267	0.300033	normal	0.0909523	0.457301	normal	0.705568	0.131095	normal	--	--	--	--	--	--	--	--	--	S	Function unknown	hypothetical protein DICSQDRAFT_167545 [Dichomitus squalens LYAD-421 SS1]	--
Ganoderma_lucidum_G.260125-1_newGene_756	1.18437	2.08559	2.06596	0.0267768	0.526259	normal	0.372851	0.298939	normal	0.493014	-0.221853	normal	--	--	--	--	--	--	--	--	--	S	Function unknown	hypothetical protein GSI_01277 [Ganoderma sinense ZZ0214-1]	--
Ganoderma_lucidum_G.260125-1_newGene_358	2.41268	2.64629	3.89731	0.828607	-0.0734669	normal	0.133027	0.390746	normal	0.107106	0.43205	normal	--	--	Molecular Function: zinc ion binding (GO:0008270);;	--	--	--	--	--	--	S	Function unknown	hypothetical protein GSI_14222 [Ganoderma sinense ZZ0214-1]	molecular function: binding (GO:0005488)
Ganoderma_lucidum_G.260125-1_newGene_2039	0.845355	1.15979	1.24835	0.25909	0.449172	normal	0.321081	0.401751	normal	0.818573	-0.103534	normal	--	--	--	--	--	--	--	--	--	S	Function unknown	hypothetical protein TRAVEDRAFT_46265 [Trametes versicolor FP-101664 SS1]	--
Ganoderma_lucidum_G.260125-1_newGene_748	5.0591	10.8753	14.1131	0.200392	0.594426	normal	0.0443906	1.03265	normal	0.685961	0.207416	normal	--	--	Cellular Component: integral component of membrane (GO:0016021);;	--	--	--	--	--	--	S	Function unknown	hypothetical protein GSI_01248 [Ganoderma sinense ZZ0214-1]	cellular component: membrane (GO:0016020);; cellular component: membrane part (GO:0044425)
Ganoderma_lucidum_G.260125-1_newGene_1889	6.25097	8.22393	7.4072	0.620612	0.158422	normal	0.983873	-0.00728796	normal	0.60315	-0.162329	normal	--	--	--	--	--	--	--	--	--	--	--	hypothetical protein TRAPUB_3610 [Trametes pubescens]	--
Ganoderma_lucidum_G.260125-1_newGene_1942	0.53566	0.47817	0.56321	--	--	--	--	--	--	--	--	--	--	--	--	--	--	--	--	--	--	--	--	hypothetical protein GSI_05087 [Ganoderma sinense ZZ0214-1]	--
Ganoderma_lucidum_G.260125-1_newGene_2295	0.224489	0.433875	0.171824	--	--	--	--	--	--	--	--	--	[T]	Signal transduction mechanisms	--	--	--	[K]	Transcription	WD domain, G-beta repeat;; Anaphase-promoting complex subunit 4 WD40 domain	Vegetative incompatibility protein HET-E-1 OS=Podospora anserina OX=5145 GN=HET-E1 PE=4 SV=1	K	Transcription	transporter [Ganoderma sinense ZZ0214-1]	--
Ganoderma_lucidum_G.260125-1_newGene_188	0.602211	0.766635	1.28126	0.86787	0.092621	normal	0.161865	0.681464	normal	0.281468	0.452869	normal	--	--	Molecular Function: nucleotide binding (GO:0000166);; Molecular Function: catalytic activity (GO:0003824);;	K01895|3.64962e-16|dsq:DICSQDRAFT_138153|K01895 acetyl-CoA synthetase [EC:6.2.1.1] | (RefSeq) acetyl-coenzyme a synthetase	Glycolysis / Gluconeogenesis (ko00010);; Pyruvate metabolism (ko00620);; Propanoate metabolism (ko00640);; Methane metabolism (ko00680);; Biosynthesis of antibiotics (ko01130);; Carbon metabolism (ko01200)	--	--	--	Acetyl-coenzyme A synthetase OS=Coprinopsis cinerea OX=5346 GN=ACS-1 PE=2 SV=1	I	Lipid transport and metabolism	acetyl-coenzyme a synthetase [Dichomitus squalens LYAD-421 SS1]	molecular function: binding (GO:0005488);; molecular function: catalytic activity (GO:0003824)
Ganoderma_lucidum_G.260125-1_newGene_724	140.617	122.749	112.899	0.00194724	-0.400375	normal	2.31956e-07	-0.559564	normal	0.228158	-0.150141	normal	[J]	Translation, ribosomal structure and biogenesis	--	K18588|2.28892e-108|dsq:DICSQDRAFT_104671|K18588 coenzyme Q-binding protein COQ10 | (RefSeq) hypothetical protein	--	[I]	Lipid transport and metabolism	Polyketide cyclase / dehydrase and lipid transport	Coenzyme Q-binding protein coq10, mitochondrial OS=Schizosaccharomyces pombe (strain 972 / ATCC 24843) OX=284812 GN=coq10 PE=3 SV=1	I	Lipid transport and metabolism	hypothetical protein DICSQDRAFT_104671 [Dichomitus squalens LYAD-421 SS1]	--
Ganoderma_lucidum_G.260125-1_newGene_718	10.9507	3.01133	3.08972	0.457177	-0.383486	normal	0.049194	-0.744028	normal	0.74209	-0.131567	normal	--	--	Cellular Component: membrane (GO:0016020);;	--	--	--	--	--	--	--	--	hypothetical protein DICSQDRAFT_169357 [Dichomitus squalens LYAD-421 SS1]	cellular component: membrane (GO:0016020)
Ganoderma_lucidum_G.260125-1_newGene_1876	1.7916	3.45121	2.60886	0.00270873	0.691763	normal	0.41223	0.281076	normal	0.150173	-0.397041	normal	[E]	Amino acid transport and metabolism	Molecular Function: 2-isopropylmalate synthase activity (GO:0003852);; Cellular Component: mitochondrion (GO:0005739);; Biological Process: leucine biosynthetic process (GO:0009098);;	K01649|2.95895e-13|gtr:GLOTRDRAFT_56330|K01649 2-isopropylmalate synthase [EC:2.3.3.13] | (RefSeq) 2-isopropylmalate synthase	Valine, leucine and isoleucine biosynthesis (ko00290);; Pyruvate metabolism (ko00620);; 2-Oxocarboxylic acid metabolism (ko01210);; Biosynthesis of amino acids (ko01230)	[E]	Amino acid transport and metabolism	--	2-isopropylmalate synthase 2, mitochondrial OS=Saccharomyces cerevisiae (strain ATCC 204508 / S288c) OX=559292 GN=LEU9 PE=1 SV=1	E	Amino acid transport and metabolism	hypothetical protein BN946_scf184791.g11 [Trametes cinnabarina]	molecular function: catalytic activity (GO:0003824);; cellular component: cell (GO:0005623);; cellular component: organelle (GO:0043226);; cellular component: cell part (GO:0044464);; biological process: metabolic process (GO:0008152);; biological process: cellular process (GO:0009987);; biological process: single-organism process (GO:0044699)
Ganoderma_lucidum_G.260125-1_newGene_676	5.72429	73.6717	89.0889	4.38659e-133	3.02734	up	1.28518e-84	3.31229	up	0.107661	0.258215	normal	--	--	--	--	--	--	--	--	--	S	Function unknown	hypothetical protein GSI_00941 [Ganoderma sinense ZZ0214-1]	--
Ganoderma_lucidum_G.260125-1_newGene_742	1.08658	2.02818	1.3585	0.236331	0.488102	normal	0.953223	0.0353901	normal	0.338042	-0.410754	normal	--	--	--	--	--	--	--	--	--	--	--	hypothetical protein DICSQDRAFT_169265 [Dichomitus squalens LYAD-421 SS1]	--
Ganoderma_lucidum_G.260125-1_newGene_1251	10.3396	16.4544	15.3628	0.0218932	0.362986	normal	0.154565	0.231176	normal	0.451071	-0.134265	normal	--	--	--	--	--	--	--	SUZ domain	--	--	--	hypothetical protein DICSQDRAFT_130352 [Dichomitus squalens LYAD-421 SS1]	--
Ganoderma_lucidum_G.260125-1_newGene_1415	123.227	120.85	222.172	0.252775	-0.20371	normal	0.0020064	0.483164	normal	6.35181e-14	0.690174	normal	--	--	--	--	--	--	--	--	--	--	--	hypothetical protein GSI_12608 [Ganoderma sinense ZZ0214-1]	--
Ganoderma_lucidum_G.260125-1_newGene_356	7.36572	5.22825	5.19963	0.000292585	-0.641327	normal	4.39963e-06	-0.84863	normal	0.484404	-0.180006	normal	--	--	Molecular Function: metal ion binding (GO:0046872);;	--	--	--	--	--	--	S	Function unknown	hypothetical protein DICSQDRAFT_152250 [Dichomitus squalens LYAD-421 SS1]	molecular function: binding (GO:0005488)
Ganoderma_lucidum_G.260125-1_newGene_858	15.6167	11.9399	10.6869	0.548725	-0.321409	normal	0.310628	-0.641565	normal	0.865378	-0.101048	normal	--	--	--	--	--	--	--	--	--	S	Function unknown	transcription factor [Ganoderma sinense ZZ0214-1]	--
Ganoderma_lucidum_G.260125-1_newGene_1572	5.01967	5.38792	5.38149	0.592278	-0.10765	normal	0.457532	-0.142149	normal	0.909137	-0.0300655	normal	--	--	--	--	--	--	--	--	--	--	--	hypothetical protein GSI_12926 [Ganoderma sinense ZZ0214-1]	--
Ganoderma_lucidum_G.260125-1_newGene_2258	10.7741	12.1194	28.9676	0.890026	-0.0427955	normal	5.58187e-07	1.11559	up	1.22981e-13	1.13812	up	--	--	--	--	--	--	--	--	--	--	--	hypothetical protein GSI_12608 [Ganoderma sinense ZZ0214-1]	--
Ganoderma_lucidum_G.260125-1_newGene_1430	0.833757	0.928595	1.69879	--	--	--	--	--	--	--	--	--	--	--	--	K04486|2.42874e-08|ppl:POSPLDRAFT_90584|K04486 histidinol-phosphatase (PHP family) [EC:3.1.3.15] | (RefSeq) hypothetical protein	Histidine metabolism (ko00340);; Biosynthesis of amino acids (ko01230)	--	--	--	--	--	--	hypothetical protein GSI_11725 [Ganoderma sinense ZZ0214-1]	--
Ganoderma_lucidum_G.260125-1_newGene_1904	2.89391	3.89758	2.09859	0.582728	0.191491	normal	0.0935046	-0.64426	normal	0.00623781	-0.773895	normal	--	--	Molecular Function: catalytic activity (GO:0003824);; Biological Process: primary metabolic process (GO:0044238);; Molecular Function: metal ion binding (GO:0046872);; Biological Process: organic substance metabolic process (GO:0071704);;	--	--	[R]	General function prediction only	Aspartyl protease;; Reverse transcriptase (RNA-dependent DNA polymerase)	Transposon Ty3-I Gag-Pol polyprotein OS=Saccharomyces cerevisiae (strain ATCC 204508 / S288c) OX=559292 GN=TY3B-I PE=3 SV=2	L	Replication, recombination and repair	transcription factor [Ganoderma sinense ZZ0214-1]	molecular function: catalytic activity (GO:0003824);; biological process: metabolic process (GO:0008152);; molecular function: binding (GO:0005488)
Ganoderma_lucidum_G.260125-1_newGene_410	0.765566	1.20035	1.58268	--	--	--	--	--	--	0.640546	0.233904	normal	--	--	--	--	--	--	--	--	--	--	--	hypothetical protein GSI_04730 [Ganoderma sinense ZZ0214-1]	--
Ganoderma_lucidum_G.260125-1_newGene_2222	0.931756	1.9502	3.08377	--	--	--	--	--	--	0.388919	0.387272	normal	--	--	--	--	--	--	--	--	--	--	--	hypothetical protein GSI_02676 [Ganoderma sinense ZZ0214-1]	--
Ganoderma_lucidum_G.260125-1_newGene_734	14.4458	22.9577	37.2423	0.0401209	0.277325	normal	7.27678e-20	1.01587	up	1.6688e-12	0.725502	normal	--	--	--	--	--	--	--	--	--	S	Function unknown	hypothetical protein GSI_01181 [Ganoderma sinense ZZ0214-1]	--
Ganoderma_lucidum_G.260125-1_newGene_669	27.4691	31.4872	23.6915	0.954954	0.0100252	normal	8.01876e-05	-0.441921	normal	4.6029e-07	-0.447226	normal	--	--	Cellular Component: nucleus (GO:0005634);; Biological Process: DNA replication (GO:0006260);;	K03504|2.45834e-93|dsq:DICSQDRAFT_155357|K03504 DNA polymerase delta subunit 3 | (RefSeq) hypothetical protein	Purine metabolism (ko00230);; Pyrimidine metabolism (ko00240);; DNA replication (ko03030);; Base excision repair (ko03410);; Nucleotide excision repair (ko03420);; Mismatch repair (ko03430);; Homologous recombination (ko03440)	--	--	DNA polymerase subunit Cdc27	--	L	Replication, recombination and repair	hypothetical protein GSI_00901 [Ganoderma sinense ZZ0214-1]	cellular component: cell (GO:0005623);; cellular component: organelle (GO:0043226);; cellular component: cell part (GO:0044464);; biological process: metabolic process (GO:0008152);; biological process: cellular process (GO:0009987)
Ganoderma_lucidum_G.260125-1_newGene_1611	10.0679	13.7362	13.5257	0.245777	0.225831	normal	0.443679	0.155464	normal	0.736055	-0.0725278	normal	--	--	--	--	--	--	--	--	--	--	--	hypothetical protein GSI_03220 [Ganoderma sinense ZZ0214-1]	--
Ganoderma_lucidum_G.260125-1_newGene_2154	4.63458	7.16685	9.18676	0.0805516	0.420794	normal	0.00331931	0.673014	normal	0.325032	0.226046	normal	--	--	Cellular Component: integral component of membrane (GO:0016021);;	--	--	--	--	--	--	S	Function unknown	hypothetical protein PHACADRAFT_104441 [Phanerochaete carnosa HHB-10118-sp]	cellular component: membrane (GO:0016020);; cellular component: membrane part (GO:0044425)
Ganoderma_lucidum_G.260125-1_newGene_558	185.15	172.172	161.493	0.0804942	-0.310219	normal	0.00247025	-0.447648	normal	0.365927	-0.126274	normal	--	--	--	--	--	--	--	--	--	--	--	hypothetical protein GSI_05428 [Ganoderma sinense ZZ0214-1]	--
Ganoderma_lucidum_G.260125-1_newGene_885	3.84129	4.79477	5.32152	0.787103	0.0949206	normal	0.518532	0.218867	normal	0.776535	0.107905	normal	--	--	--	--	--	--	--	--	--	--	--	hypothetical protein GSI_02976 [Ganoderma sinense ZZ0214-1]	--
Ganoderma_lucidum_G.260125-1_newGene_1870	82.4959	108.807	74.6685	0.568415	0.0792406	normal	0.00039573	-0.472094	normal	3.1775e-06	-0.541607	normal	--	--	--	--	--	--	--	--	--	--	--	hypothetical protein GSI_12148 [Ganoderma sinense ZZ0214-1]	--
Ganoderma_lucidum_G.260125-1_newGene_743	20.095	26.5587	31.9934	0.11796	0.195292	normal	4.98355e-05	0.433715	normal	0.00928896	0.235782	normal	--	--	--	--	--	[R]	General function prediction only	--	--	S	Function unknown	transcription factor [Ganoderma sinense ZZ0214-1]	--
Ganoderma_lucidum_G.260125-1_newGene_1134	1.49134	3.55673	5.54161	9.01221e-05	0.946131	normal	8.04258e-14	1.58679	up	0.00328544	0.559713	normal	--	--	--	--	--	--	--	--	--	--	--	hypothetical protein GSI_09010 [Ganoderma sinense ZZ0214-1]	--
Ganoderma_lucidum_G.260125-1_newGene_1069	5.85926	8.81687	8.27322	0.0725999	0.305053	normal	0.258261	0.192612	normal	0.556938	-0.114901	normal	--	--	--	--	--	--	--	--	--	--	--	hypothetical protein GSI_08627 [Ganoderma sinense ZZ0214-1]	--
Ganoderma_lucidum_G.260125-1_newGene_1509	7.58351	8.9844	8.79118	0.918969	0.0333372	normal	0.91957	-0.0329604	normal	0.841979	-0.0643906	normal	[R]	General function prediction only	--	--	--	[R]	General function prediction only	WD domain, G-beta repeat;; Anaphase-promoting complex subunit 4 WD40 domain;; WD40 region of Ge1, enhancer of mRNA-decapping protein;; WD40-like Beta Propeller Repeat	Vegetative incompatibility protein HET-E-1 OS=Podospora anserina OX=5145 GN=HET-E1 PE=4 SV=1	S	Function unknown	WD40 repeat-like protein, partial [Dichomitus squalens LYAD-421 SS1]	--
Ganoderma_lucidum_G.260125-1_newGene_1780	0.505567	0.711778	0.539813	--	--	--	--	--	--	--	--	--	--	--	--	--	--	--	--	--	--	--	--	hypothetical protein DICSQDRAFT_163669 [Dichomitus squalens LYAD-421 SS1]	--
Ganoderma_lucidum_G.260125-1_newGene_14	1.8581	1.83632	1.07083	0.491276	-0.210839	normal	0.000172709	-0.993705	normal	0.00282719	-0.715792	normal	--	--	--	--	--	--	--	--	--	--	--	hypothetical protein GSI_04990 [Ganoderma sinense ZZ0214-1]	--
Ganoderma_lucidum_G.260125-1_newGene_1035	1.38837	1.99392	1.99784	0.563463	0.234984	normal	0.569776	0.248992	normal	0.984842	-0.0100745	normal	--	--	--	--	--	--	--	--	--	--	--	hypothetical protein GSI_05812 [Ganoderma sinense ZZ0214-1]	--
Ganoderma_lucidum_G.260125-1_newGene_634	1.70004	2.04683	1.85401	0.953181	0.0252406	normal	0.712093	-0.14269	normal	0.686538	-0.153271	normal	--	--	Cellular Component: integral component of membrane (GO:0016021);; Molecular Function: substrate-specific transmembrane transporter activity (GO:0022891);; Biological Process: transmembrane transport (GO:0055085);;	--	--	--	--	--	--	G	Carbohydrate transport and metabolism	hypothetical protein BN946_scf184497.g11 [Trametes cinnabarina]	cellular component: membrane (GO:0016020);; cellular component: membrane part (GO:0044425);; biological process: localization (GO:0051179);; molecular function: transporter activity (GO:0005215)
Ganoderma_lucidum_G.260125-1_newGene_1431	4.27006	6.03478	8.85177	0.390369	0.260203	normal	0.00319973	0.762277	normal	0.0621663	0.457871	normal	--	--	--	--	--	--	--	--	--	--	--	hypothetical protein GSI_12608 [Ganoderma sinense ZZ0214-1]	--
Ganoderma_lucidum_G.260125-1_newGene_1154	2.02325	4.16497	3.85725	0.0210951	0.67346	normal	0.0988974	0.527635	normal	0.556922	-0.18306	normal	--	--	--	--	--	--	--	--	--	--	--	hypothetical protein GSI_01409 [Ganoderma sinense ZZ0214-1]	--
Ganoderma_lucidum_G.260125-1_newGene_2344	1.37691	1.85795	2.02637	0.692356	0.180689	normal	0.589928	0.281405	normal	0.902475	0.0677676	normal	[I]	Lipid transport and metabolism	--	--	--	--	--	Carboxylesterase family	Probable secreted lipase ARB_02369 OS=Arthroderma benhamiae (strain ATCC MYA-4681 / CBS 112371) OX=663331 GN=ARB_02369 PE=1 SV=1	I	Lipid transport and metabolism	hypothetical protein GSI_13381 [Ganoderma sinense ZZ0214-1]	--
Ganoderma_lucidum_G.260125-1_newGene_1612	0.437655	0.878387	0.948641	--	--	--	0.463473	0.40131	normal	0.933814	0.0474874	normal	--	--	--	--	--	--	--	--	--	K	Transcription	hypothetical protein GSI_04349 [Ganoderma sinense ZZ0214-1]	--
Ganoderma_lucidum_G.260125-1_newGene_891	32.2066	27.1376	27.2656	0.0272634	-0.442468	normal	0.001014	-0.482603	normal	0.939045	-0.0205187	normal	--	--	Molecular Function: hydrolase activity (GO:0016787);;	K08646|2.06022e-15|dsq:DICSQDRAFT_109441|K08646 peptidyl-Lys metalloendopeptidase [EC:3.4.24.20] | (RefSeq) metalloprotease	--	--	--	--	Peptidyl-Lys metalloendopeptidase OS=Grifola frondosa OX=5627 GN=MEP PE=1 SV=2	S	Function unknown	metalloprotease [Dichomitus squalens LYAD-421 SS1]	molecular function: catalytic activity (GO:0003824)
Ganoderma_lucidum_G.260125-1_newGene_2257	75.2558	73.2578	81.7234	3.53773e-05	0.719587	normal	1.19272e-06	0.857657	normal	0.386812	0.121009	normal	--	--	--	--	--	--	--	Bacterial signalling protein N terminal repeat	--	--	--	hypothetical protein GSI_12608 [Ganoderma sinense ZZ0214-1]	--
Ganoderma_lucidum_G.260125-1_newGene_1832	14.0176	16.8438	15.4395	0.850057	0.0487719	normal	0.655289	-0.102628	normal	0.52853	-0.146497	normal	--	--	--	--	--	--	--	--	--	--	--	hypothetical protein GSI_14634 [Ganoderma sinense ZZ0214-1]	--
Ganoderma_lucidum_G.260125-1_newGene_307	4.1803	8.12355	7.92195	0.0829641	0.615255	normal	0.105069	0.623325	normal	0.877859	-0.0595326	normal	--	--	--	--	--	--	--	--	--	--	--	hypothetical protein GSI_13881 [Ganoderma sinense ZZ0214-1]	--
Ganoderma_lucidum_G.260125-1_newGene_522	0.919242	1.13337	1.08074	0.87863	0.0743608	normal	0.966738	-0.0209866	normal	0.858027	-0.0885681	normal	--	--	--	--	--	--	--	--	--	--	--	hypothetical protein GSI_01759 [Ganoderma sinense ZZ0214-1]	--
Ganoderma_lucidum_G.260125-1_newGene_2042	19.224	22.2742	32.8478	0.977772	-0.00963317	normal	0.0478001	0.499266	normal	0.0115832	0.494619	normal	--	--	--	--	--	--	--	--	--	G	Carbohydrate transport and metabolism	MFS general substrate transporter [Ganoderma sinense ZZ0214-1]	--
Ganoderma_lucidum_G.260125-1_newGene_1993	1.99355	13.6914	29.8124	1.00937e-21	2.27407	up	9.5491e-53	3.48865	up	1.17404e-07	1.00431	up	--	--	--	--	--	--	--	MYND finger	--	--	--	hypothetical protein TRAPUB_12670 [Trametes pubescens]	--
Ganoderma_lucidum_G.260125-1_newGene_506	64.1234	59.6835	60.7721	0.0309839	-0.304376	normal	0.0219186	-0.321065	normal	0.956549	-0.0108976	normal	--	--	--	--	--	--	--	--	--	--	--	hypothetical protein GSI_01606 [Ganoderma sinense ZZ0214-1]	--
Ganoderma_lucidum_G.260125-1_newGene_2379	8.34834	8.68653	5.50308	0.500873	-0.137959	normal	4.28804e-08	-0.834103	normal	2.97662e-05	-0.666155	normal	--	--	--	--	--	--	--	--	--	--	--	hypothetical protein GSI_15508 [Ganoderma sinense ZZ0214-1]	--
Ganoderma_lucidum_G.260125-1_newGene_693	18.8359	21.4906	26.1335	0.912147	-0.0220936	normal	0.292418	0.214424	normal	0.230215	0.231041	normal	--	--	--	--	--	--	--	--	--	--	--	hypothetical protein GSI_01018 [Ganoderma sinense ZZ0214-1]	--
Ganoderma_lucidum_G.260125-1_newGene_702	1.40776	3.7434	3.33471	8.88634e-06	0.974754	normal	1.42621e-06	1.06925	up	0.887823	0.0472115	normal	--	--	--	--	--	--	--	--	--	S	Function unknown	hypothetical protein GSI_01069 [Ganoderma sinense ZZ0214-1]	--
Ganoderma_lucidum_G.260125-1_newGene_738	25.9425	26.0602	24.3726	0.472627	-0.187117	normal	0.115033	-0.326149	normal	0.83667	-0.101412	normal	--	--	--	--	--	--	--	--	--	--	--	hypothetical protein GSI_01211 [Ganoderma sinense ZZ0214-1]	--
Ganoderma_lucidum_G.260125-1_newGene_581	14.9242	17.5402	15.4957	0.940366	0.0161093	normal	0.209406	-0.203593	normal	0.0638707	-0.216799	normal	--	--	--	--	--	--	--	--	--	S	Function unknown	hypothetical protein GSI_05511 [Ganoderma sinense ZZ0214-1]	--
Ganoderma_lucidum_G.260125-1_newGene_559	1.18222	1.93659	2.38445	--	--	--	--	--	--	0.753129	0.160629	normal	--	--	Cellular Component: membrane (GO:0016020);;	--	--	--	--	--	--	--	--	hypothetical protein DICSQDRAFT_183793 [Dichomitus squalens LYAD-421 SS1]	cellular component: membrane (GO:0016020)
Ganoderma_lucidum_G.260125-1_newGene_583	2.0002	4.3275	4.60181	0.0350492	0.735354	normal	0.0157904	0.877609	normal	0.907618	0.050493	normal	--	--	--	--	--	--	--	--	--	--	--	hypothetical protein GSI_05518 [Ganoderma sinense ZZ0214-1]	--
Ganoderma_lucidum_G.260125-1_newGene_361	5.84385	7.65718	8.25037	0.298207	0.219084	normal	0.212878	0.244554	normal	0.925325	0.0204513	normal	--	--	--	--	--	--	--	--	--	--	--	hypothetical protein GSI_06243 [Ganoderma sinense ZZ0214-1]	--
Ganoderma_lucidum_G.260125-1_newGene_469	7.47495	11.0243	9.98497	0.134647	0.31616	normal	0.409578	0.161434	normal	0.400744	-0.161341	normal	--	--	--	--	--	--	--	--	--	--	--	hypothetical protein GSI_15596 [Ganoderma sinense ZZ0214-1]	--
Ganoderma_lucidum_G.260125-1_newGene_1378	56.0917	34.216	33.7212	1.87608e-05	-0.7773	normal	7.00707e-05	-0.776374	normal	0.902949	0.0239043	normal	--	--	Cellular Component: membrane (GO:0016020);;	--	--	--	--	--	--	S	Function unknown	hypothetical protein DICSQDRAFT_172464 [Dichomitus squalens LYAD-421 SS1]	cellular component: membrane (GO:0016020)
Ganoderma_lucidum_G.260125-1_newGene_1384	1.98306	2.94253	2.681	0.488594	0.289017	normal	0.722828	0.162908	normal	0.762243	-0.139902	normal	--	--	--	--	--	--	--	--	--	--	--	hypothetical protein PHACADRAFT_207614 [Phanerochaete carnosa HHB-10118-sp]	--
Ganoderma_lucidum_G.260125-1_newGene_2377	0.765597	2.80374	5.22502	0.00582218	1.12052	up	4.00043e-08	2.15692	up	0.0225454	0.679066	normal	--	--	--	--	--	--	--	--	--	S	Function unknown	hypothetical protein DICSQDRAFT_169265 [Dichomitus squalens LYAD-421 SS1]	--
Ganoderma_lucidum_G.260125-1_newGene_2272	4.00776	5.47369	5.09418	0.246896	0.226456	normal	0.709861	0.0843363	normal	0.52676	-0.1413	normal	--	--	--	--	--	--	--	Zinc finger, ZZ type	--	S	Function unknown	hypothetical protein DICSQDRAFT_35273, partial [Dichomitus squalens LYAD-421 SS1]	--
Ganoderma_lucidum_G.260125-1_newGene_1488	4.21918	5.76702	4.51496	0.44967	0.203365	normal	0.559994	-0.155813	normal	0.16509	-0.344445	normal	--	--	--	--	--	--	--	--	--	T	Signal transduction mechanisms	hypothetical protein K443DRAFT_679776 [Laccaria amethystina LaAM-08-1]	--
Ganoderma_lucidum_G.260125-1_newGene_1871	3.79393	3.14364	2.93979	0.681586	-0.228397	normal	0.0098092	-0.623404	normal	0.865665	-0.101122	normal	--	--	--	--	--	--	--	--	--	--	--	hypothetical protein GSI_12148 [Ganoderma sinense ZZ0214-1]	--
Ganoderma_lucidum_G.260125-1_newGene_430	2.04427	7.79139	19.2824	8.40136e-10	1.54977	up	7.54739e-33	2.89777	up	4.32129e-12	1.19943	up	--	--	--	--	--	--	--	--	--	--	--	hypothetical protein GSI_06786 [Ganoderma sinense ZZ0214-1]	--
Ganoderma_lucidum_G.260125-1_newGene_1591	1.8355	1.47998	1.38216	0.384155	-0.404733	normal	0.216651	-0.589403	normal	--	--	--	--	--	--	--	--	--	--	--	--	--	--	hypothetical protein GSI_11228 [Ganoderma sinense ZZ0214-1]	--
Ganoderma_lucidum_G.260125-1_newGene_1900	3.48408	6.64808	6.65865	0.000124459	0.774445	normal	7.95097e-05	0.783059	normal	0.945741	-0.0190764	normal	--	--	--	--	--	--	--	--	--	--	--	hypothetical protein PYCCODRAFT_1366421 [Trametes coccinea BRFM310]	--
Ganoderma_lucidum_G.260125-1_newGene_680	5.17682	7.80513	17.167	0.197787	0.28239	normal	7.26496e-18	1.64208	up	1.29365e-15	1.30343	up	--	--	Cellular Component: integral component of membrane (GO:0016021);; Molecular Function: oxidoreductase activity (GO:0016491);; Biological Process: oxidation-reduction process (GO:0055114);;	--	--	--	--	--	--	--	--	transporter [Ganoderma sinense ZZ0214-1]	cellular component: membrane (GO:0016020);; cellular component: membrane part (GO:0044425);; molecular function: catalytic activity (GO:0003824);; biological process: metabolic process (GO:0008152);; biological process: single-organism process (GO:0044699)
Ganoderma_lucidum_G.260125-1_newGene_686	0.968506	5.10872	37.1663	2.85114e-07	1.6992	up	3.45068e-83	4.74304	up	9.54003e-57	2.64088	up	--	--	--	--	--	--	--	--	--	--	--	hypothetical protein GSI_00998 [Ganoderma sinense ZZ0214-1]	--
Ganoderma_lucidum_G.260125-1_newGene_1209	0.238882	0.176734	0.423117	--	--	--	--	--	--	--	--	--	--	--	--	--	--	--	--	--	--	S	Function unknown	ThiJ/PfpI family protein [Trametes coccinea BRFM310]	--
Ganoderma_lucidum_G.260125-1_newGene_1066	2.15706	1.84993	2.00198	0.832344	-0.0951699	normal	0.52424	-0.288822	normal	0.702757	-0.162583	normal	--	--	Cellular Component: intracellular non-membrane-bounded organelle (GO:0043232);; Cellular Component: intracellular organelle part (GO:0044446);;	K03515|2.04672e-26|dsq:DICSQDRAFT_180023|K03515 DNA repair protein REV1 [EC:2.7.7.-] | (RefSeq) DNA repair protein	--	--	--	--	--	--	--	DNA repair protein [Dichomitus squalens LYAD-421 SS1]	cellular component: cell (GO:0005623);; cellular component: organelle (GO:0043226);; cellular component: cell part (GO:0044464);; cellular component: organelle part (GO:0044422)
Ganoderma_lucidum_G.260125-1_newGene_2264	1.52952	1.93937	1.05676	0.868765	0.0862472	normal	0.276505	-0.627177	normal	0.210598	-0.541529	normal	--	--	--	K07824|3.83357e-08|pco:PHACADRAFT_183109|K07824 benzoate 4-monooxygenase [EC:1.14.13.12] | (RefSeq) hypothetical protein	--	--	--	--	--	Q	Secondary metabolites biosynthesis, transport and catabolism	cytochrome P450 [Ganoderma sinense ZZ0214-1]	--
Ganoderma_lucidum_G.260125-1_newGene_948	0.525697	1.08475	0.636341	0.0901806	0.646979	normal	0.985281	0.0114234	normal	0.116643	-0.590369	normal	--	--	--	--	--	--	--	--	--	--	--	hypothetical protein GSI_00191 [Ganoderma sinense ZZ0214-1]	--
Ganoderma_lucidum_G.260125-1_newGene_1138	2.10256	3.10508	2.96783	0.482002	0.285004	normal	0.597968	0.222481	normal	0.859858	-0.0846593	normal	--	--	--	--	--	--	--	--	--	--	--	hypothetical protein GSI_01324 [Ganoderma sinense ZZ0214-1]	--
Ganoderma_lucidum_G.260125-1_newGene_374	0.948078	1.28196	1.21988	0.765987	0.165201	normal	--	--	--	0.957443	-0.0331665	normal	--	--	--	--	--	--	--	--	--	--	--	hypothetical protein GSI_11857 [Ganoderma sinense ZZ0214-1]	--
Ganoderma_lucidum_G.260125-1_newGene_641	68.061	72.4782	64.6768	0.00275615	-0.335803	normal	0.00903727	-0.378057	normal	0.829406	-0.0389316	normal	--	--	--	--	--	--	--	--	--	S	Function unknown	hypothetical protein GSI_00697 [Ganoderma sinense ZZ0214-1]	--
Ganoderma_lucidum_G.260125-1_newGene_2156	0.553873	0.866444	0.981875	0.391102	0.349665	normal	0.203933	0.518148	normal	0.820159	0.105851	normal	--	--	Molecular Function: transferase activity (GO:0016740);;	--	--	--	--	F-box-like;; F-box domain	--	--	--	hypothetical protein GSI_11488 [Ganoderma sinense ZZ0214-1]	molecular function: catalytic activity (GO:0003824)
Ganoderma_lucidum_G.260125-1_newGene_1561	7.97633	9.57461	7.55594	0.909903	0.0299162	normal	0.0733284	-0.310508	normal	0.105359	-0.32531	normal	--	--	Biological Process: cell cycle (GO:0007049);; Cellular Component: intracellular non-membrane-bounded organelle (GO:0043232);; Biological Process: primary metabolic process (GO:0044238);; Biological Process: cellular macromolecule metabolic process (GO:0044260);; Cellular Component: intracellular organelle part (GO:0044446);; Biological Process: regulation of cellular process (GO:0050794);;	--	--	--	--	--	--	S	Function unknown	hypothetical protein GSI_05549 [Ganoderma sinense ZZ0214-1]	biological process: cellular process (GO:0009987);; biological process: single-organism process (GO:0044699);; cellular component: cell (GO:0005623);; cellular component: organelle (GO:0043226);; cellular component: cell part (GO:0044464);; biological process: metabolic process (GO:0008152);; cellular component: organelle part (GO:0044422);; biological process: biological regulation (GO:0065007)
Ganoderma_lucidum_G.260125-1_newGene_1945	3.39589	4.73903	4.83627	0.572995	0.188284	normal	0.174778	0.377248	normal	0.592427	0.164502	normal	--	--	--	K01443|3.3316e-11|sla:SERLADRAFT_463192|K01443 N-acetylglucosamine-6-phosphate deacetylase [EC:3.5.1.25] | (RefSeq) carbohydrate esterase family 9 protein	Amino sugar and nucleotide sugar metabolism (ko00520);; Biosynthesis of antibiotics (ko01130)	--	--	--	--	G	Carbohydrate transport and metabolism	carbohydrate esterase family 9 protein [Mycena chlorophos]	--
Ganoderma_lucidum_G.260125-1_newGene_502	1.23013	1.83349	2.19965	0.679627	0.224997	normal	0.386725	0.502325	normal	0.753646	0.16498	normal	--	--	Molecular Function: binding (GO:0005488);;	K03165|1.9047e-07|dsq:DICSQDRAFT_99294|K03165 DNA topoisomerase III [EC:5.99.1.2] | (RefSeq) prokaryotic type I DNA topoisomerase	Homologous recombination (ko03440)	--	--	Zinc knuckle	--	--	--	hypothetical protein M404DRAFT_223473 [Pisolithus tinctorius Marx 270]	molecular function: binding (GO:0005488)
Ganoderma_lucidum_G.260125-1_newGene_324	3.64977	7.79209	14.3431	2.91836e-05	0.826897	normal	3.14389e-22	1.67036	up	8.68389e-09	0.794752	normal	--	--	--	--	--	--	--	--	--	--	--	hypothetical protein DICSQDRAFT_177537 [Dichomitus squalens LYAD-421 SS1]	--
Ganoderma_lucidum_G.260125-1_newGene_1198	11.2458	11.6021	14.4302	0.359835	-0.127407	normal	0.345319	0.125897	normal	0.0307827	0.252346	normal	--	--	--	--	--	--	--	--	--	--	--	hypothetical protein GSI_14919 [Ganoderma sinense ZZ0214-1]	--
Ganoderma_lucidum_G.260125-1_newGene_1873	1.54488	2.70141	2.49095	0.170956	0.491419	normal	0.314504	0.399908	normal	0.744925	-0.130677	normal	--	--	Cellular Component: membrane (GO:0016020);;	--	--	--	--	--	--	--	--	hypothetical protein GSI_12148 [Ganoderma sinense ZZ0214-1]	cellular component: membrane (GO:0016020)
Ganoderma_lucidum_G.260125-1_newGene_180	3.54266	4.30377	2.49768	0.872143	0.0690876	normal	0.0186775	-0.70767	normal	0.0314821	-0.673293	normal	--	--	--	--	--	--	--	QPP	--	--	--	--	--
Ganoderma_lucidum_G.260125-1_newGene_161	12.7797	23.1597	17.6349	2.35285e-07	0.769106	normal	0.00181143	0.477991	normal	0.0279206	-0.30087	normal	--	--	--	--	--	--	--	--	--	--	--	hypothetical protein GSI_10981 [Ganoderma sinense ZZ0214-1]	--
Ganoderma_lucidum_G.260125-1_newGene_1576	9.957	15.4608	11.262	0.206305	0.369527	normal	0.833977	-0.073944	normal	0.118012	-0.429313	normal	--	--	--	K19323|8.28159e-21|dsq:DICSQDRAFT_54287|K19323 ataxin-10 | (RefSeq) hypothetical protein	--	--	--	--	--	S	Function unknown	hypothetical protein GSI_12969 [Ganoderma sinense ZZ0214-1]	--
Ganoderma_lucidum_G.260125-1_newGene_1042	0.329266	0.670724	0.963074	--	--	--	0.0583607	0.982849	normal	0.30905	0.438327	normal	--	--	--	--	--	--	--	--	--	--	--	hypothetical protein TRAPUB_2345 [Trametes pubescens]	--
Ganoderma_lucidum_G.260125-1_newGene_1592	4.61974	4.41979	3.96945	0.301439	-0.260478	normal	0.0524439	-0.45468	normal	0.568763	-0.169488	normal	--	--	--	K06126|7.2734e-10|dsq:DICSQDRAFT_167176|K06126 ubiquinone biosynthesis monooxygenase Coq6 [EC:1.14.13.-] | (RefSeq) ubiquinone biosynthesis hydrox	Ubiquinone and other terpenoid-quinone biosynthesis (ko00130)	--	--	--	--	--	--	ubiquinone biosynthesis hydrox [Dichomitus squalens LYAD-421 SS1]	--
Ganoderma_lucidum_G.260125-1_newGene_739	2.86103	4.49842	3.99394	0.209512	0.369064	normal	0.466531	0.1846	normal	0.530162	-0.195911	normal	--	--	--	--	--	--	--	--	--	S	Function unknown	hypothetical protein GSI_01216 [Ganoderma sinense ZZ0214-1]	--
Ganoderma_lucidum_G.260125-1_newGene_335	0.140423	0.18987	0.326044	0.814074	0.136118	normal	0.105765	0.793754	normal	0.347806	0.426992	normal	--	--	--	--	--	--	--	--	--	--	--	hypothetical protein GSI_14121 [Ganoderma sinense ZZ0214-1]	--
Ganoderma_lucidum_G.260125-1_newGene_526	1.78831	3.3441	2.65218	0.000161413	0.659538	normal	0.0828689	0.316827	normal	0.0474218	-0.34832	normal	--	--	--	--	--	--	--	--	--	--	--	hypothetical protein GSI_01799 [Ganoderma sinense ZZ0214-1]	--
Ganoderma_lucidum_G.260125-1_newGene_45	2.87042	5.35463	5.03942	0.00188573	0.638145	normal	0.00238951	0.549069	normal	0.649512	-0.110374	normal	--	--	--	--	--	--	--	--	--	S	Function unknown	hypothetical protein GSI_10818 [Ganoderma sinense ZZ0214-1]	--
Ganoderma_lucidum_G.260125-1_newGene_2308	1.03637	2.0244	1.21016	0.0649131	0.623797	normal	0.942691	-0.0350468	normal	0.0537976	-0.626502	normal	--	--	--	--	--	--	--	--	--	--	--	hypothetical protein GSI_13234 [Ganoderma sinense ZZ0214-1]	--
Ganoderma_lucidum_G.260125-1_newGene_2287	12.7639	12.0599	15.1975	0.248304	-0.268428	normal	0.976621	0.00728528	normal	0.193781	0.276136	normal	[H]	Coenzyme transport and metabolism	Cellular Component: cytosol (GO:0005829);; Biological Process: Mo-molybdopterin cofactor biosynthetic process (GO:0006777);; Cellular Component: molybdopterin synthase complex (GO:0019008);; Molecular Function: molybdopterin synthase activity (GO:0030366);;	K03635|8.21959e-103|dsq:DICSQDRAFT_142348|K03635 molybdopterin synthase catalytic subunit [EC:2.8.1.12] | (RefSeq) molybdenum cofactor synthesis 2	Folate biosynthesis (ko00790);; Sulfur relay system (ko04122)	[H]	Coenzyme transport and metabolism	MoaE protein	Molybdopterin synthase catalytic subunit OS=Magnaporthe oryzae (strain 70-15 / ATCC MYA-4617 / FGSC 8958) OX=242507 GN=cnxH PE=3 SV=1	H	Coenzyme transport and metabolism	molybdenum cofactor synthesis 2 [Dichomitus squalens LYAD-421 SS1]	cellular component: cell (GO:0005623);; cellular component: cell part (GO:0044464);; biological process: metabolic process (GO:0008152);; biological process: cellular process (GO:0009987);; cellular component: macromolecular complex (GO:0032991);; molecular function: catalytic activity (GO:0003824)
Ganoderma_lucidum_G.260125-1_newGene_704	0.974549	1.68616	1.44102	--	--	--	--	--	--	--	--	--	--	--	Cellular Component: integral component of membrane (GO:0016021);;	--	--	--	--	--	--	G	Carbohydrate transport and metabolism	MFS general substrate transporter [Ganoderma sinense ZZ0214-1]	cellular component: membrane (GO:0016020);; cellular component: membrane part (GO:0044425)
Ganoderma_lucidum_G.260125-1_newGene_792	2.8788	7.12811	8.92278	0.0162251	0.838262	normal	0.000113759	1.29388	up	0.341354	0.312938	normal	--	--	Molecular Function: RNA polymerase II transcription factor activity, sequence-specific DNA binding (GO:0000981);; Molecular Function: DNA binding (GO:0003677);; Cellular Component: nucleus (GO:0005634);; Biological Process: regulation of transcription from RNA polymerase II promoter (GO:0006357);; Molecular Function: zinc ion binding (GO:0008270);;	--	--	--	--	--	--	S	Function unknown	hypothetical protein DICSQDRAFT_149574 [Dichomitus squalens LYAD-421 SS1]	biological process: biological regulation (GO:0065007);; molecular function: nucleic acid binding transcription factor activity (GO:0001071);; molecular function: binding (GO:0005488);; cellular component: cell (GO:0005623);; cellular component: organelle (GO:0043226);; cellular component: cell part (GO:0044464)
Ganoderma_lucidum_G.260125-1_newGene_2138	0.616786	1.06581	1.63314	0.23439	0.467732	normal	0.00612195	1.04868	up	0.191364	0.456065	normal	--	--	--	--	--	--	--	--	--	--	--	transcription factor [Ganoderma sinense ZZ0214-1]	--
Ganoderma_lucidum_G.260125-1_newGene_2086	0.799211	1.74254	1.76973	--	--	--	--	--	--	0.988298	-0.0096054	normal	--	--	--	--	--	--	--	--	--	--	--	hypothetical protein TRAVEDRAFT_148174, partial [Trametes versicolor FP-101664 SS1]	--
Ganoderma_lucidum_G.260125-1_newGene_568	2.73062	4.37678	4.57828	0.278322	0.433939	normal	0.277881	0.482839	normal	0.985533	-0.00859462	normal	--	--	--	--	--	--	--	--	--	S	Function unknown	hypothetical protein GSI_05459 [Ganoderma sinense ZZ0214-1]	--
Ganoderma_lucidum_G.260125-1_newGene_2457	2.38258	3.07805	3.94716	0.671821	0.139746	normal	0.191725	0.460492	normal	0.374998	0.291329	normal	--	--	Cellular Component: membrane (GO:0016020);;	--	--	--	--	--	--	--	--	hypothetical protein TRAVEDRAFT_48875 [Trametes versicolor FP-101664 SS1]	cellular component: membrane (GO:0016020)
Ganoderma_lucidum_G.260125-1_newGene_747	0.628127	1.03608	0.778189	--	--	--	--	--	--	--	--	--	--	--	--	--	--	--	--	--	--	--	--	hypothetical protein GSI_01248 [Ganoderma sinense ZZ0214-1]	--
Ganoderma_lucidum_G.260125-1_newGene_1263	4.44456	4.61632	4.60998	0.722248	-0.130754	normal	0.57097	-0.193005	normal	0.922311	-0.0440647	normal	--	--	Biological Process: GPI anchor biosynthetic process (GO:0006506);; Cellular Component: integral component of membrane (GO:0016021);; Molecular Function: oxidoreductase activity (GO:0016491);; Molecular Function: phosphatidylinositol N-acetylglucosaminyltransferase activity (GO:0017176);;	--	--	--	--	--	--	P	Inorganic ion transport and metabolism	FAD/NAD(P)-binding domain-containing protein [Dichomitus squalens LYAD-421 SS1]	biological process: metabolic process (GO:0008152);; biological process: cellular process (GO:0009987);; biological process: single-organism process (GO:0044699);; cellular component: membrane (GO:0016020);; cellular component: membrane part (GO:0044425);; molecular function: catalytic activity (GO:0003824)
Ganoderma_lucidum_G.260125-1_newGene_60	1.26163	2.5315	2.7554	0.02019	0.695478	normal	0.00184417	0.84212	normal	0.852099	0.0747346	normal	--	--	--	--	--	--	--	--	--	--	--	hypothetical protein GSI_13374 [Ganoderma sinense ZZ0214-1]	--
Ganoderma_lucidum_G.260125-1_newGene_998	0.960399	1.42298	1.52092	--	--	--	--	--	--	--	--	--	--	--	--	--	--	--	--	--	--	--	--	hypothetical protein GSI_00527 [Ganoderma sinense ZZ0214-1]	--
Ganoderma_lucidum_G.260125-1_newGene_729	1.62538	2.40282	1.92216	0.942217	-0.0429385	normal	0.652191	-0.333356	normal	0.820159	-0.126402	normal	--	--	--	--	--	--	--	--	--	S	Function unknown	hypothetical protein GSI_01160 [Ganoderma sinense ZZ0214-1]	--
Ganoderma_lucidum_G.260125-1_newGene_2150	35.9028	34.9327	41.3492	0.120679	-0.251712	normal	0.821174	-0.0469874	normal	0.145907	0.20744	normal	--	--	Molecular Function: DNA binding (GO:0003677);; Cellular Component: nucleus (GO:0005634);; Biological Process: transcription, DNA-templated (GO:0006351);; Molecular Function: zinc ion binding (GO:0008270);;	--	--	--	--	--	--	--	--	transcription factor [Ganoderma sinense ZZ0214-1]	molecular function: binding (GO:0005488);; cellular component: cell (GO:0005623);; cellular component: organelle (GO:0043226);; cellular component: cell part (GO:0044464);; biological process: metabolic process (GO:0008152);; biological process: cellular process (GO:0009987)
Ganoderma_lucidum_G.260125-1_newGene_283	1.9243	1.40988	2.52633	--	--	--	--	--	--	--	--	--	--	--	Molecular Function: RNA polymerase II transcription factor activity, sequence-specific DNA binding (GO:0000981);; Cellular Component: nucleus (GO:0005634);; Biological Process: regulation of transcription from RNA polymerase II promoter (GO:0006357);; Molecular Function: zinc ion binding (GO:0008270);;	--	--	--	--	--	--	--	--	hypothetical protein DICSQDRAFT_132003 [Dichomitus squalens LYAD-421 SS1]	biological process: biological regulation (GO:0065007);; molecular function: nucleic acid binding transcription factor activity (GO:0001071);; cellular component: cell (GO:0005623);; cellular component: organelle (GO:0043226);; cellular component: cell part (GO:0044464);; molecular function: binding (GO:0005488)
Ganoderma_lucidum_G.260125-1_newGene_689	30.4527	31.2755	26.7608	0.235551	-0.170529	normal	0.000920281	-0.429493	normal	0.0543258	-0.251536	normal	--	--	--	--	--	--	--	--	--	--	--	hypothetical protein GSI_01009 [Ganoderma sinense ZZ0214-1]	--
Ganoderma_lucidum_G.260125-1_newGene_415	0.805275	0.610473	1.42301	0.274002	-0.458311	normal	0.353187	0.468233	normal	0.0409709	0.775236	normal	--	--	--	--	--	--	--	--	--	--	--	hypothetical protein GSI_12630 [Ganoderma sinense ZZ0214-1]	--
Ganoderma_lucidum_G.260125-1_newGene_958	1.42656	3.15168	2.28218	0.00219964	0.859897	normal	0.313618	0.334291	normal	0.0437664	-0.543231	normal	--	--	--	--	--	--	--	--	--	--	--	hypothetical protein GSI_00273 [Ganoderma sinense ZZ0214-1]	--
Ganoderma_lucidum_G.260125-1_newGene_670	1.97749	1.95691	1.97938	0.462589	-0.205105	normal	0.382629	-0.231402	normal	0.966243	-0.0147035	normal	--	--	Biological Process: DNA metabolic process (GO:0006259);; Biological Process: cellular macromolecule biosynthetic process (GO:0034645);; Cellular Component: intracellular part (GO:0044424);;	K03504|7.35073e-37|dsq:DICSQDRAFT_155357|K03504 DNA polymerase delta subunit 3 | (RefSeq) hypothetical protein	Purine metabolism (ko00230);; Pyrimidine metabolism (ko00240);; DNA replication (ko03030);; Base excision repair (ko03410);; Nucleotide excision repair (ko03420);; Mismatch repair (ko03430);; Homologous recombination (ko03440)	--	--	--	--	--	--	hypothetical protein GSI_00901 [Ganoderma sinense ZZ0214-1]	biological process: metabolic process (GO:0008152);; biological process: cellular process (GO:0009987);; cellular component: cell (GO:0005623);; cellular component: cell part (GO:0044464)
Ganoderma_lucidum_G.260125-1_newGene_1964	4.70914	6.14704	7.80925	0.535797	0.157989	normal	0.0175712	0.470574	normal	0.181781	0.293006	normal	--	--	--	--	--	--	--	--	--	--	--	hypothetical protein GSI_05103 [Ganoderma sinense ZZ0214-1]	--
Ganoderma_lucidum_G.260125-1_newGene_1193	2.81061	8.4814	7.50553	7.54897e-06	1.20458	up	0.00144862	1.06853	up	0.51342	-0.194139	normal	--	--	--	--	--	--	--	--	--	--	--	hypothetical protein GSI_07822 [Ganoderma sinense ZZ0214-1]	--
Ganoderma_lucidum_G.260125-1_newGene_318	0.635961	0.871403	0.983403	--	--	--	--	--	--	--	--	--	--	--	--	--	--	--	--	--	--	--	--	hypothetical protein GSI_13988 [Ganoderma sinense ZZ0214-1]	--
Ganoderma_lucidum_G.260125-1_newGene_1554	24.4823	76.5371	116.908	0.302272	0.471991	normal	0.0380703	1.35514	normal	0.805699	0.128467	normal	--	--	--	--	--	--	--	--	--	--	--	hypothetical protein DICSQDRAFT_153384, partial [Dichomitus squalens LYAD-421 SS1]	--
Ganoderma_lucidum_G.260125-1_newGene_1156	1.3396	2.48282	2.33553	--	--	--	--	--	--	--	--	--	[R]	General function prediction only	--	--	--	--	--	--	--	--	--	hypothetical protein GSI_09074 [Ganoderma sinense ZZ0214-1]	--
Ganoderma_lucidum_G.260125-1_newGene_1761	0.996161	1.73732	2.42557	0.455474	0.344744	normal	0.0694018	0.843874	normal	0.356477	0.374219	normal	--	--	--	--	--	--	--	--	--	--	--	hypothetical protein GSI_07724 [Ganoderma sinense ZZ0214-1]	--
Ganoderma_lucidum_G.260125-1_newGene_1497	1.72238	2.39659	2.25202	0.13049	0.466339	normal	0.175688	0.42654	normal	0.867505	-0.0683086	normal	--	--	--	--	--	--	--	--	--	--	--	hypothetical protein GSI_14350 [Ganoderma sinense ZZ0214-1]	--
Ganoderma_lucidum_G.260125-1_newGene_2228	4.82835	1.67476	1.10447	6.37138e-11	-1.56754	down	2.12833e-21	-2.25682	down	0.156782	-0.489148	normal	--	--	--	--	--	--	--	--	--	--	--	hypothetical protein GSI_02567 [Ganoderma sinense ZZ0214-1]	--
Ganoderma_lucidum_G.260125-1_newGene_2455	24.5022	31.7022	34.6207	0.259307	0.154074	normal	0.0415938	0.245484	normal	0.475547	0.0902366	normal	--	--	--	--	--	--	--	--	--	--	--	hypothetical protein GSI_15097 [Ganoderma sinense ZZ0214-1]	--
Ganoderma_lucidum_G.260125-1_newGene_2055	8.11803	9.62357	10.2006	0.262227	-0.295855	normal	0.411527	-0.238543	normal	0.920904	0.0548786	normal	--	--	--	K08900|2.39745e-21|dsq:DICSQDRAFT_139690|K08900 mitochondrial chaperone BCS1 | (RefSeq) P-loop containing nucleoside triphosphate hydrolase protein	--	--	--	--	--	O	Posttranslational modification, protein turnover, chaperones	transporter [Ganoderma sinense ZZ0214-1]	--
Ganoderma_lucidum_G.260125-1_newGene_200	1.92735	3.33833	2.9607	0.0970476	0.555592	normal	0.110886	0.519466	normal	0.839555	-0.085775	normal	--	--	Cellular Component: intracellular (GO:0005622);; Biological Process: transport (GO:0006810);;	K08493|2.68925e-13|dsq:DICSQDRAFT_60548|K08493 vesicle transport through interaction with t-SNAREs 1 | (RefSeq) vesicle transport v-snare protein vti1	SNARE interactions in vesicular transport (ko04130)	--	--	--	--	U	Intracellular trafficking, secretion, and vesicular transport	hypothetical protein GSI_11352 [Ganoderma sinense ZZ0214-1]	cellular component: cell (GO:0005623);; cellular component: cell part (GO:0044464);; biological process: localization (GO:0051179)
Ganoderma_lucidum_G.260125-1_newGene_1221	0.914894	2.35207	3.31476	0.0471506	0.788883	normal	0.00299609	1.30488	up	0.429347	0.330538	normal	--	--	--	--	--	--	--	--	--	--	--	hypothetical protein DICSQDRAFT_64661 [Dichomitus squalens LYAD-421 SS1]	--
Ganoderma_lucidum_G.260125-1_newGene_117	1.36497	2.31869	1.80942	--	--	--	--	--	--	0.51456	-0.305378	normal	--	--	--	--	--	--	--	--	--	--	--	hypothetical protein GSI_05543 [Ganoderma sinense ZZ0214-1]	--
Ganoderma_lucidum_G.260125-1_newGene_2122	16.1284	29.7616	25.8355	1.56305e-06	0.648549	normal	0.0354524	0.425139	normal	0.26631	-0.219285	normal	--	--	--	--	--	--	--	--	--	--	--	hypothetical protein GSI_06670 [Ganoderma sinense ZZ0214-1]	--
Ganoderma_lucidum_G.260125-1_newGene_1413	0.330492	0.95738	0.651151	0.0176683	0.942733	normal	--	--	--	0.312246	-0.417899	normal	--	--	--	--	--	--	--	--	--	--	--	hypothetical protein GSI_01446 [Ganoderma sinense ZZ0214-1]	--
Ganoderma_lucidum_G.260125-1_newGene_2232	1.8609	2.0934	3.07015	0.99362	0.00531504	normal	0.475811	0.409629	normal	0.440007	0.340347	normal	--	--	Molecular Function: hydrolase activity, hydrolyzing O-glycosyl compounds (GO:0004553);; Biological Process: carbohydrate metabolic process (GO:0005975);; Cellular Component: membrane (GO:0016020);;	--	--	--	--	--	--	--	--	hypothetical protein GSI_02582 [Ganoderma sinense ZZ0214-1]	molecular function: catalytic activity (GO:0003824);; biological process: metabolic process (GO:0008152);; cellular component: membrane (GO:0016020)
Ganoderma_lucidum_G.260125-1_newGene_1494	9.15216	10.1892	11.6104	0.833453	-0.0564472	normal	0.690958	0.0918646	normal	0.518187	0.146261	normal	--	--	--	--	--	--	--	--	--	--	--	hypothetical protein GSI_04082 [Ganoderma sinense ZZ0214-1]	--
Ganoderma_lucidum_G.260125-1_newGene_721	69.958	66.9375	70.0737	0.0134909	-0.270508	normal	0.012238	-0.245954	normal	0.837414	0.0284258	normal	--	--	Cellular Component: integral component of membrane (GO:0016021);;	K17279|2.54569e-54|dsq:DICSQDRAFT_32402|K17279 receptor expression-enhancing protein 5/6 | (RefSeq) hypothetical protein	--	--	--	TB2/DP1, HVA22 family	--	U	Intracellular trafficking, secretion, and vesicular transport	hypothetical protein TRAPUB_2036 [Trametes pubescens]	cellular component: membrane (GO:0016020);; cellular component: membrane part (GO:0044425)
Ganoderma_lucidum_G.260125-1_newGene_1440	2.80468	5.83229	12.1315	0.0113436	0.683534	normal	2.76721e-19	1.68061	up	8.5257e-06	0.882321	normal	--	--	--	--	--	--	--	--	--	--	--	hypothetical protein GSI_11671 [Ganoderma sinense ZZ0214-1]	--
Ganoderma_lucidum_G.260125-1_newGene_293	0.739914	1.97827	1.86226	0.0635894	0.835078	normal	0.098372	0.946765	normal	0.769664	-0.128108	normal	--	--	--	--	--	--	--	--	--	--	--	hypothetical protein GSI_13238 [Ganoderma sinense ZZ0214-1]	--
Ganoderma_lucidum_G.260125-1_newGene_545	1.98029	4.8383	4.01651	0.10423	0.715419	normal	0.265197	0.617925	normal	0.600327	-0.231813	normal	--	--	--	--	--	--	--	--	--	--	--	hypothetical protein DICSQDRAFT_124494 [Dichomitus squalens LYAD-421 SS1]	--
Ganoderma_lucidum_G.260125-1_newGene_2142	20.5876	21.029	19.6685	0.39021	-0.178137	normal	0.129816	-0.305922	normal	0.646061	-0.117598	normal	--	--	--	--	--	--	--	--	--	--	--	hypothetical protein GSI_11526 [Ganoderma sinense ZZ0214-1]	--
Ganoderma_lucidum_G.260125-1_newGene_1551	1.30439	1.79337	1.34089	0.606547	0.208765	normal	0.668681	-0.182658	normal	0.308074	-0.363188	normal	--	--	--	--	--	--	--	--	--	S	Function unknown	hypothetical protein GSI_12761 [Ganoderma sinense ZZ0214-1]	--
Ganoderma_lucidum_G.260125-1_newGene_124	1.79617	2.13321	2.06491	0.955672	0.0237239	normal	0.822828	-0.0906245	normal	0.788268	-0.105437	normal	--	--	--	--	--	--	--	--	--	--	--	transcription factor [Ganoderma sinense ZZ0214-1]	--
Ganoderma_lucidum_G.260125-1_newGene_1347	2.14932	6.51168	4.60317	2.06691e-06	1.20462	up	0.0118906	0.762163	normal	0.0205137	-0.494835	normal	--	--	--	--	--	--	--	--	--	--	--	hypothetical protein GSI_04005 [Ganoderma sinense ZZ0214-1]	--
Ganoderma_lucidum_G.260125-1_newGene_1228	44.8436	45.993	36.3617	0.283045	-0.174847	normal	4.86468e-05	-0.549375	normal	0.000378859	-0.367017	normal	--	--	--	--	--	--	--	--	--	--	--	hypothetical protein GSI_09403 [Ganoderma sinense ZZ0214-1]	--
Ganoderma_lucidum_G.260125-1_newGene_1223	47.9903	61.452	53.3402	0.472039	0.140545	normal	0.623676	-0.0956671	normal	0.206585	-0.230727	normal	--	--	--	--	--	--	--	--	--	--	--	hypothetical protein DICSQDRAFT_148404 [Dichomitus squalens LYAD-421 SS1]	--
Ganoderma_lucidum_G.260125-1_newGene_746	164.929	179.286	156.035	0.504111	-0.0936398	normal	0.00196433	-0.327447	normal	0.0243906	-0.229044	normal	--	--	Molecular Function: nucleotide binding (GO:0000166);; Molecular Function: nucleic acid binding (GO:0003676);; Cellular Component: integral component of membrane (GO:0016021);;	--	--	--	--	--	--	--	--	hypothetical protein GSI_01247 [Ganoderma sinense ZZ0214-1]	molecular function: binding (GO:0005488);; cellular component: membrane (GO:0016020);; cellular component: membrane part (GO:0044425)
Ganoderma_lucidum_G.260125-1_newGene_1365	14.2264	21.1163	134.738	0.78324	0.160579	normal	0.0036783	1.86781	up	0.027097	0.843714	normal	--	--	--	--	--	--	--	--	Regulator of rDNA transcription protein 15 OS=Saccharomyces cerevisiae (strain ATCC 204508 / S288c) OX=559292 GN=RRT15 PE=3 SV=1	S	Function unknown	hypothetical protein J007_00982 [Cryptococcus neoformans var. grubii]	--
Ganoderma_lucidum_G.260125-1_newGene_2499	0.623093	1.11208	1.15626	0.616943	0.208711	normal	0.611515	0.230321	normal	0.999129	-0.000391789	normal	--	--	--	--	--	--	--	--	--	--	--	hypothetical protein TRAPUB_2632 [Trametes pubescens]	--
Ganoderma_lucidum_G.260125-1_newGene_1117	2.57492	4.41745	4.84181	0.0505409	0.535406	normal	0.0109865	0.674888	normal	0.668748	0.104758	normal	--	--	--	--	--	--	--	Heterokaryon incompatibility protein (HET)	Vegetative incompatibility protein HET-E-1 OS=Podospora anserina OX=5145 GN=HET-E1 PE=4 SV=1	S	Function unknown	hypothetical protein GSI_05130 [Ganoderma sinense ZZ0214-1]	--
Ganoderma_lucidum_G.260125-1_newGene_899	2.33646	2.7268	1.9773	0.981633	-0.0116944	normal	0.302635	-0.44731	normal	0.323958	-0.374618	normal	--	--	--	K14572|2.80171e-07|dsq:DICSQDRAFT_102363|K14572 midasin | (RefSeq) midasin	Ribosome biogenesis in eukaryotes (ko03008)	--	--	--	--	--	--	midasin [Dichomitus squalens LYAD-421 SS1]	--
Ganoderma_lucidum_G.260125-1_newGene_1429	2.58944	3.67004	4.21539	0.35842	0.27746	normal	0.0982115	0.450299	normal	0.644751	0.145699	normal	--	--	--	--	--	--	--	--	--	--	--	hypothetical protein TRAPUB_316, partial [Trametes pubescens]	--
Ganoderma_lucidum_G.260125-1_newGene_1521	6.52014	6.72559	6.92358	0.565	-0.100217	normal	0.547643	-0.104215	normal	0.996177	-0.00132854	normal	--	--	--	--	--	--	--	--	--	--	--	hypothetical protein GSI_12641 [Ganoderma sinense ZZ0214-1]	--
Ganoderma_lucidum_G.260125-1_newGene_1850	8.73649	12.158	11.9599	0.232393	0.252025	normal	0.309291	0.199563	normal	0.826707	-0.0574263	normal	--	--	--	--	--	--	--	--	--	S	Function unknown	hypothetical protein GSI_12108 [Ganoderma sinense ZZ0214-1]	--
Ganoderma_lucidum_G.260125-1_newGene_1587	66.5027	62.481	71.1258	0.0530514	-0.298651	normal	0.307855	-0.15139	normal	0.341354	0.151078	normal	--	--	--	--	--	--	--	--	--	--	--	transporter [Ganoderma sinense ZZ0214-1]	--
Ganoderma_lucidum_G.260125-1_newGene_1417	0.601874	1.25936	1.33435	--	--	--	--	--	--	--	--	--	--	--	--	--	--	--	--	--	--	--	--	hypothetical protein GSI_11799 [Ganoderma sinense ZZ0214-1]	--
Ganoderma_lucidum_G.260125-1_newGene_1704	7.79973	7.41555	9.02451	0.260004	-0.271447	normal	0.891948	-0.0381363	normal	0.369482	0.231115	normal	--	--	--	--	--	--	--	--	--	--	--	hypothetical protein DICSQDRAFT_55275, partial [Dichomitus squalens LYAD-421 SS1]	--
Ganoderma_lucidum_G.260125-1_newGene_722	22.6188	15.9566	22.0854	0.220346	-0.532266	normal	0.340718	-0.26937	normal	0.614223	0.257496	normal	--	--	--	--	--	--	--	--	--	--	--	hypothetical protein GSI_01121 [Ganoderma sinense ZZ0214-1]	--
Ganoderma_lucidum_G.260125-1_newGene_667	64.766	81.0576	72.4732	0.386287	0.107204	normal	0.456087	-0.0887689	normal	0.0338237	-0.194207	normal	--	--	--	--	--	--	--	--	--	S	Function unknown	hypothetical protein GSI_00847 [Ganoderma sinense ZZ0214-1]	--
Ganoderma_lucidum_G.260125-1_newGene_2304	11.6934	13.7851	12.4622	0.939143	0.0202626	normal	0.480159	-0.150569	normal	0.421646	-0.16534	normal	--	--	--	K19839|2.80294e-10|dsq:DICSQDRAFT_79718|K19839 Rho-type GTPase-activating protein 1/2 | (RefSeq) RhoGAP-domain-containing protein	MAPK signaling pathway - yeast (ko04011)	--	--	--	--	--	--	hypothetical protein GSI_01504 [Ganoderma sinense ZZ0214-1]	--
Ganoderma_lucidum_G.260125-1_newGene_842	1.85704	2.07917	2.91685	0.89175	-0.0722447	normal	0.560826	0.307776	normal	0.518657	0.302322	normal	--	--	--	--	--	--	--	--	--	--	--	Transposon TX1 uncharacterized 149 kDa protein [Trametes pubescens]	--
Ganoderma_lucidum_G.260125-1_newGene_740	20.4883	24.1387	40.4164	0.706306	0.0871878	normal	2.86116e-06	0.808917	normal	9.3192e-08	0.707299	normal	--	--	--	--	--	--	--	--	--	S	Function unknown	hypothetical protein GSI_01218 [Ganoderma sinense ZZ0214-1]	--
Ganoderma_lucidum_G.260125-1_newGene_1060	44.1475	44.9736	44.2192	0.266575	-0.183494	normal	0.110335	-0.250168	normal	0.727461	-0.0613341	normal	--	--	Molecular Function: protein binding (GO:0005515);; Cellular Component: cytoplasm (GO:0005737);; Biological Process: chromatin silencing (GO:0006342);; Biological Process: vesicle-mediated transport (GO:0016192);; Cellular Component: chromosomal region (GO:0098687);;	K12562|2.31201e-13|dsq:DICSQDRAFT_90579|K12562 amphiphysin | (RefSeq) BAR-domain-containing protein	Endocytosis (ko04144)	[U]	Intracellular trafficking, secretion, and vesicular transport	--	Protein hob1 OS=Schizosaccharomyces pombe (strain 972 / ATCC 24843) OX=284812 GN=hob1 PE=1 SV=1	S	Function unknown	transporter [Ganoderma sinense ZZ0214-1]	molecular function: binding (GO:0005488);; cellular component: cell (GO:0005623);; cellular component: cell part (GO:0044464);; biological process: cellular process (GO:0009987);; biological process: single-organism process (GO:0044699);; biological process: biological regulation (GO:0065007);; biological process: cellular component organization or biogenesis (GO:0071840);; biological process: lo…
Ganoderma_lucidum_G.260125-1_newGene_671	2.30187	4.43904	5.82552	0.000138121	0.70716	normal	1.94463e-11	1.06098	up	0.0542633	0.320937	normal	--	--	--	--	--	--	--	Slx4 endonuclease	--	S	Function unknown	hypothetical protein GSI_00904 [Ganoderma sinense ZZ0214-1]	--
Ganoderma_lucidum_G.260125-1_newGene_1834	0.921124	3.03025	2.35653	--	--	--	--	--	--	--	--	--	--	--	--	--	--	--	--	--	--	--	--	hypothetical protein GSI_14637 [Ganoderma sinense ZZ0214-1]	--
Ganoderma_lucidum_G.260125-1_newGene_1689	3.6941	6.27268	7.98061	0.0108559	0.508093	normal	2.54507e-07	0.838743	normal	0.12655	0.300477	normal	--	--	--	--	--	--	--	--	--	Q	Secondary metabolites biosynthesis, transport and catabolism	hypothetical protein GSI_10566 [Ganoderma sinense ZZ0214-1]	--
Ganoderma_lucidum_G.260125-1_newGene_1493	26.9842	17.2147	20.2511	9.72764e-07	-0.745363	normal	0.000502179	-0.564215	normal	0.267323	0.192752	normal	--	--	--	--	--	--	--	--	--	--	--	hypothetical protein DICSQDRAFT_62682 [Dichomitus squalens LYAD-421 SS1]	--
Ganoderma_lucidum_G.260125-1_newGene_496	1.66167	2.08132	2.99293	--	--	--	--	--	--	0.511723	0.30977	normal	--	--	--	K06670|5.89865e-08|gtr:GLOTRDRAFT_39249|K06670 cohesin complex subunit SCC1 | (RefSeq) hypothetical protein	Cell cycle - yeast (ko04111)	--	--	--	--	--	--	hypothetical protein LAESUDRAFT_741159 [Laetiporus sulphureus 93-53]	--
Ganoderma_lucidum_G.260125-1_newGene_282	1.17423	1.4706	2.29628	--	--	--	--	--	--	--	--	--	--	--	--	--	--	--	--	--	--	--	--	FAD/NAD(P)-binding domain-containing protein [Dichomitus squalens LYAD-421 SS1]	--
Ganoderma_lucidum_G.260125-1_newGene_997	65.4877	57.0641	54.1561	0.00100905	-0.402718	normal	3.37549e-07	-0.519635	normal	0.42677	-0.108207	normal	--	--	Biological Process: arginine metabolic process (GO:0006525);; Molecular Function: transaminase activity (GO:0008483);; Molecular Function: pyridoxal phosphate binding (GO:0030170);;	K13172|1.32527e-63|dsq:DICSQDRAFT_135179|K13172 serine/arginine repetitive matrix protein 2 | (RefSeq) cwf21-domain-containing protein	--	[A]	RNA processing and modification	cwf21 domain	Pre-mRNA-splicing factor CWC21 OS=Cryptococcus neoformans var. neoformans serotype D (strain JEC21 / ATCC MYA-565) OX=214684 GN=CWC21 PE=3 SV=1	S	Function unknown	hypothetical protein GSI_00519 [Ganoderma sinense ZZ0214-1]	biological process: metabolic process (GO:0008152);; biological process: cellular process (GO:0009987);; biological process: single-organism process (GO:0044699);; molecular function: catalytic activity (GO:0003824);; molecular function: binding (GO:0005488)
Ganoderma_lucidum_G.260125-1_newGene_839	0.886092	1.32275	6.71735	--	--	--	4.39638e-09	2.2951	up	2.08742e-07	1.63096	up	[R]	General function prediction only	Molecular Function: magnesium ion binding (GO:0000287);; Molecular Function: nucleic acid binding (GO:0003676);; Molecular Function: RNA-DNA hybrid ribonuclease activity (GO:0004523);; Cellular Component: nuclear lumen (GO:0031981);; Cellular Component: intracellular non-membrane-bounded organelle (GO:0043232);; Biological Process: RNA phosphodiester bond hydrolysis, endonucleolytic (GO:0090502);;	K03469|1.21835e-08|lel:LELG_04944|K03469 ribonuclease HI [EC:3.1.26.4] | (RefSeq) hypothetical protein	DNA replication (ko03030)	[L]	Replication, recombination and repair	Caulimovirus viroplasmin	Ribonuclease H OS=Saccharomyces cerevisiae (strain ATCC 204508 / S288c) OX=559292 GN=RNH1 PE=1 SV=2	--	--	hypothetical protein GSI_03572 [Ganoderma sinense ZZ0214-1]	molecular function: binding (GO:0005488);; biological process: metabolic process (GO:0008152);; biological process: cellular process (GO:0009987);; molecular function: catalytic activity (GO:0003824);; cellular component: cell (GO:0005623);; cellular component: membrane-enclosed lumen (GO:0031974);; cellular component: organelle (GO:0043226);; cellular component: organelle part (GO:0044422);; cel…
Ganoderma_lucidum_G.260125-1_newGene_1164	1.48129	1.73966	1.18404	--	--	--	--	--	--	--	--	--	--	--	Molecular Function: ATP binding (GO:0005524);; Cellular Component: endoplasmic reticulum (GO:0005783);; Biological Process: transport (GO:0006810);; Molecular Function: ATPase activity (GO:0016887);; Biological Process: protein insertion into ER membrane (GO:0045048);; Molecular Function: metal ion binding (GO:0046872);;	K01551|3.71974e-35|dsq:DICSQDRAFT_109598|K01551 arsenite-transporting ATPase [EC:3.6.3.16] | (RefSeq) arsenical pump-driving ATPase	--	[P]	Inorganic ion transport and metabolism	--	ATPase GET3 OS=Coprinopsis cinerea (strain Okayama-7 / 130 / ATCC MYA-4618 / FGSC 9003) OX=240176 GN=GET3 PE=3 SV=1	P	Inorganic ion transport and metabolism	arsenical pump-driving ATPase [Dichomitus squalens LYAD-421 SS1]	molecular function: binding (GO:0005488);; cellular component: cell (GO:0005623);; cellular component: organelle (GO:0043226);; cellular component: cell part (GO:0044464);; biological process: localization (GO:0051179);; molecular function: catalytic activity (GO:0003824);; biological process: cellular process (GO:0009987);; biological process: single-organism process (GO:0044699);; biological pr…
Ganoderma_lucidum_G.260125-1_newGene_2359	2.62353	3.22908	3.53019	0.870825	0.0601368	normal	0.519942	0.18172	normal	0.771038	0.10659	normal	--	--	--	--	--	--	--	--	--	--	--	hypothetical protein GSI_08421 [Ganoderma sinense ZZ0214-1]	--
Ganoderma_lucidum_G.260125-1_newGene_730	1.71289	2.41421	2.05553	0.383538	0.301126	normal	0.932675	0.0268066	normal	0.432434	-0.269456	normal	--	--	--	--	--	--	--	--	--	S	Function unknown	hypothetical protein GSI_01168 [Ganoderma sinense ZZ0214-1]	--
Ganoderma_lucidum_G.260125-1_newGene_989	16.2665	23.6965	21.9075	0.0257896	0.32046	normal	0.216011	0.180372	normal	0.270284	-0.142496	normal	--	--	--	--	--	--	--	--	--	--	--	hypothetical protein GSI_00461 [Ganoderma sinense ZZ0214-1]	--
Ganoderma_lucidum_G.260125-1_newGene_2394	5.90845	7.01207	4.79708	0.777626	0.0830756	normal	0.101793	-0.3844	normal	0.0529686	-0.442794	normal	--	--	--	--	--	--	--	--	--	S	Function unknown	DUF185-domain-containing protein [Daedalea quercina L-15889]	--
Ganoderma_lucidum_G.260125-1_newGene_699	2.9781	3.28602	3.92987	0.864502	-0.0541737	normal	0.525624	0.151725	normal	0.406414	0.200759	normal	--	--	--	--	--	--	--	--	--	--	--	hypothetical protein GSI_01043 [Ganoderma sinense ZZ0214-1]	--
Ganoderma_lucidum_G.260125-1_newGene_811	404.379	292.466	312.129	4.99139e-08	-0.662105	normal	1.51774e-10	-0.620106	normal	0.745719	0.0537523	normal	[O]	Posttranslational modification, protein turnover, chaperones	--	K08770|1.4383e-46|mgl:MGL_1040|K08770 ubiquitin C | (RefSeq) hypothetical protein	--	[OR]	Posttranslational modification, protein turnover, chaperones;; General function prediction only	Ubiquitin family;; Ubiquitin-2 like Rad60 SUMO-like;; Ubiquitin-like domain	Polyubiquitin OS=Candida albicans OX=5476 GN=UBI1 PE=1 SV=1	O	Posttranslational modification, protein turnover, chaperones	Polyubiquitin, partial [Rhizoctonia solani AG-8 WAC10335]	--
Ganoderma_lucidum_G.260125-1_newGene_2419	1.89481	3.22826	3.40501	0.0401209	0.486432	normal	0.00415211	0.597754	normal	0.735547	0.0851487	normal	--	--	--	--	--	--	--	--	--	--	--	hypothetical protein GSI_15360 [Ganoderma sinense ZZ0214-1]	--
Ganoderma_lucidum_G.260125-1_newGene_1972	7.86561	10.3092	10.881	0.649529	0.155887	normal	0.465601	0.207777	normal	0.923218	0.037262	normal	--	--	Molecular Function: N,N-dimethylaniline monooxygenase activity (GO:0004499);; Molecular Function: flavin adenine dinucleotide binding (GO:0050660);; Molecular Function: NADP binding (GO:0050661);; Biological Process: oxidation-reduction process (GO:0055114);;	--	--	--	--	--	--	--	--	hypothetical protein GSI_08347 [Ganoderma sinense ZZ0214-1]	biological process: metabolic process (GO:0008152);; biological process: single-organism process (GO:0044699);; molecular function: catalytic activity (GO:0003824);; molecular function: binding (GO:0005488)
Ganoderma_lucidum_G.260125-1_newGene_2082	17.6179	42.4226	28.2021	2.89866e-12	1.01489	up	0.0117595	0.419851	normal	3.01195e-07	-0.604957	normal	--	--	Cellular Component: membrane (GO:0016020);;	--	--	--	--	--	--	--	--	hypothetical protein GSI_12504 [Ganoderma sinense ZZ0214-1]	cellular component: membrane (GO:0016020)
Ganoderma_lucidum_G.260125-1_newGene_1986	0.741967	2.77957	3.21782	1.25521e-07	1.48882	up	2.31512e-09	1.81704	up	0.504348	0.193023	normal	--	--	--	--	--	--	--	CFEM domain	--	--	--	--	--
Ganoderma_lucidum_G.260125-1_newGene_440	1.44367	2.8803	2.58968	0.199784	0.5495	normal	--	--	--	0.778439	-0.142181	normal	--	--	--	--	--	--	--	--	--	--	--	hypothetical protein GSI_09812 [Ganoderma sinense ZZ0214-1]	--
Ganoderma_lucidum_G.260125-1_newGene_1293	0.94458	2.26985	1.80789	--	--	--	--	--	--	0.583684	-0.263822	normal	--	--	--	--	--	--	--	--	--	S	Function unknown	hypothetical protein DICSQDRAFT_146725 [Dichomitus squalens LYAD-421 SS1]	--
Ganoderma_lucidum_G.260125-1_newGene_1888	4.69555	7.87456	6.88204	0.0375987	0.465317	normal	0.153727	0.33341	normal	0.46002	-0.145834	normal	--	--	--	--	--	--	--	--	--	--	--	hypothetical protein GSI_12071 [Ganoderma sinense ZZ0214-1]	--
Ganoderma_lucidum_G.260125-1_newGene_1684	3.13334	3.33661	3.86959	0.813412	-0.0963431	normal	0.876443	0.0645201	normal	0.677955	0.155657	normal	--	--	--	--	--	--	--	--	--	--	--	hypothetical protein GSI_10541 [Ganoderma sinense ZZ0214-1]	--
Ganoderma_lucidum_G.260125-1_newGene_735	1.46529	1.82697	1.22231	0.676398	0.1538	normal	0.304658	-0.39901	normal	0.143143	-0.492502	normal	--	--	Cellular Component: integral component of membrane (GO:0016021);;	--	--	--	--	--	--	--	--	hypothetical protein DICSQDRAFT_161121 [Dichomitus squalens LYAD-421 SS1]	cellular component: membrane (GO:0016020);; cellular component: membrane part (GO:0044425)
Ganoderma_lucidum_G.260125-1_newGene_584	1.05113	1.95446	1.57648	--	--	--	--	--	--	--	--	--	--	--	--	K03007|5.23289e-10|abv:AGABI2DRAFT138476|K03007 DNA-directed RNA polymerases I, II, and III subunit RPABC5 | (RefSeq) AGABI2DRAFT_138476; hypothetical protein	Purine metabolism (ko00230);; Pyrimidine metabolism (ko00240);; RNA polymerase (ko03020)	--	--	--	DNA-directed RNA polymerases I, II, and III subunit RPABC5 OS=Ashbya gossypii (strain ATCC 10895 / CBS 109.51 / FGSC 9923 / NRRL Y-1056) OX=284811 GN=RPB10 PE=3 SV=1	K	Transcription	hypothetical protein AGABI2DRAFT_138476 [Agaricus bisporus var. bisporus H97]	--
Ganoderma_lucidum_G.260125-1_newGene_1708	1.97229	2.48456	3.05807	0.760164	0.123196	normal	0.293767	0.368729	normal	0.582978	0.208383	normal	--	--	Cellular Component: integral component of membrane (GO:0016021);;	--	--	--	--	--	--	S	Function unknown	hypothetical protein DICSQDRAFT_167710 [Dichomitus squalens LYAD-421 SS1]	cellular component: membrane (GO:0016020);; cellular component: membrane part (GO:0044425)
Ganoderma_lucidum_G.260125-1_newGene_688	8.40531	9.84313	11.2625	0.986732	0.00395853	normal	0.451616	0.167889	normal	0.48237	0.158811	normal	--	--	--	--	--	--	--	FIST N domain	--	S	Function unknown	hypothetical protein DICSQDRAFT_154787 [Dichomitus squalens LYAD-421 SS1]	--
Ganoderma_lucidum_G.260125-1_newGene_427	1.82397	2.92293	3.16843	0.246181	0.412274	normal	0.138394	0.516539	normal	0.906108	0.0546917	normal	--	--	--	--	--	--	--	--	--	--	--	hypothetical protein GSI_09983 [Ganoderma sinense ZZ0214-1]	--
Ganoderma_lucidum_G.260125-1_newGene_703	50.3227	54.3408	53.5171	0.421264	-0.0992098	normal	0.199315	-0.156225	normal	0.686094	-0.0546423	normal	--	--	--	--	--	--	--	CASC3/Barentsz eIF4AIII binding	--	S	Function unknown	hypothetical protein DICSQDRAFT_135946 [Dichomitus squalens LYAD-421 SS1]	--
Ganoderma_lucidum_G.260125-1_newGene_673	11.0901	15.007	20.1281	0.150764	0.221022	normal	1.57695e-06	0.60877	normal	0.000301408	0.381007	normal	--	--	--	K11272|2.05074e-72|dsq:DICSQDRAFT_161704|K11272 mediator of replication checkpoint protein 1 | (RefSeq) hypothetical protein	Cell cycle - yeast (ko04111)	--	--	--	--	--	--	hypothetical protein GSI_00919 [Ganoderma sinense ZZ0214-1]	--
Ganoderma_lucidum_G.260125-1_newGene_1012	6.81687	12.7069	17.6479	0.00210208	0.644193	normal	7.47481e-09	1.10012	up	0.0206739	0.417311	normal	--	--	--	--	--	--	--	--	--	--	--	RNA-dependent RNA polymerase [Ganoderma sinense ZZ0214-1]	--
Ganoderma_lucidum_G.260125-1_newGene_853	2.83568	3.43889	2.83785	0.23074	0.273602	normal	0.968252	0.0116629	normal	0.126555	-0.265802	normal	--	--	Molecular Function: RNA polymerase II transcription factor activity, sequence-specific DNA binding (GO:0000981);; Cellular Component: nucleus (GO:0005634);; Biological Process: regulation of transcription from RNA polymerase II promoter (GO:0006357);; Molecular Function: zinc ion binding (GO:0008270);;	--	--	--	--	Fungal Zn(2)-Cys(6) binuclear cluster domain	--	S	Function unknown	hypothetical protein DICSQDRAFT_133566 [Dichomitus squalens LYAD-421 SS1]	biological process: biological regulation (GO:0065007);; molecular function: nucleic acid binding transcription factor activity (GO:0001071);; cellular component: cell (GO:0005623);; cellular component: organelle (GO:0043226);; cellular component: cell part (GO:0044464);; molecular function: binding (GO:0005488)
Ganoderma_lucidum_G.260125-1_newGene_749	43.4233	34.7501	38.2673	5.64315e-05	-0.520286	normal	0.00492852	-0.419394	normal	0.563079	0.105216	normal	--	--	--	--	--	--	--	--	--	--	--	hypothetical protein DICSQDRAFT_180094 [Dichomitus squalens LYAD-421 SS1]	--
Ganoderma_lucidum_G.260125-1_newGene_1867	1.11292	1.73672	1.00707	--	--	--	--	--	--	--	--	--	--	--	--	--	--	--	--	--	--	--	--	hypothetical protein TRAVEDRAFT_72312 [Trametes versicolor FP-101664 SS1]	--
Ganoderma_lucidum_G.260125-1_newGene_1749	14.4553	11.8917	10.2129	0.0115836	-0.465947	normal	1.25015e-05	-0.73512	normal	0.149764	-0.248492	normal	--	--	--	--	--	--	--	--	--	--	--	hypothetical protein GSI_07709 [Ganoderma sinense ZZ0214-1]	--
Ganoderma_lucidum_G.260125-1_newGene_331	2.74176	2.63885	2.64072	0.105875	-0.453732	normal	0.154078	-0.422091	normal	0.889771	0.0542881	normal	--	--	--	--	--	--	--	--	--	--	--	hypothetical protein GSI_14112 [Ganoderma sinense ZZ0214-1]	--
Ganoderma_lucidum_G.260125-1_newGene_406	21.1275	47.697	52.2386	0.000261605	0.887851	normal	7.90578e-06	1.03649	up	0.628914	0.0958168	normal	--	--	--	--	--	--	--	--	--	S	Function unknown	hypothetical protein GSI_04770 [Ganoderma sinense ZZ0214-1]	--
Ganoderma_lucidum_G.260125-1_newGene_1946	1.47825	5.24593	8.78348	1.56528e-05	1.29411	up	1.1738e-13	2.15589	up	1.7461e-05	0.725335	normal	--	--	--	--	--	--	--	--	--	--	--	hypothetical protein GSI_05087 [Ganoderma sinense ZZ0214-1]	--
Ganoderma_lucidum_G.260125-1_newGene_412	3.08481	4.99517	4.36176	0.65159	0.250506	normal	0.588263	0.268122	normal	0.879732	-0.0924029	normal	--	--	--	--	--	--	--	--	--	S	Function unknown	hypothetical protein BN946_scf185044.g11 [Trametes cinnabarina]	--
Ganoderma_lucidum_G.260125-1_newGene_1282	10.996	9.7793	10.5237	0.0204731	-0.347592	normal	0.0200725	-0.344676	normal	0.965075	0.00983418	normal	--	--	--	--	--	--	--	--	--	S	Function unknown	hypothetical protein GSI_09148 [Ganoderma sinense ZZ0214-1]	--
Ganoderma_lucidum_G.260125-1_newGene_953	0.576029	1.18269	0.975602	0.155428	0.600563	normal	0.373585	0.449207	normal	0.634927	-0.219389	normal	--	--	--	--	--	--	--	--	--	--	--	hypothetical protein DICSQDRAFT_127376 [Dichomitus squalens LYAD-421 SS1]	--
Ganoderma_lucidum_G.260125-1_newGene_660	12.514	12.6664	13.3091	0.271187	-0.192842	normal	0.373328	-0.163304	normal	0.88496	0.0338587	normal	--	--	--	--	--	--	--	--	--	S	Function unknown	hypothetical protein DICSQDRAFT_61281 [Dichomitus squalens LYAD-421 SS1]	--
Ganoderma_lucidum_G.260125-1_newGene_1238	10.2037	15.9822	12.8375	0.0929067	0.360328	normal	0.669294	0.10046	normal	0.226911	-0.260193	normal	--	--	Cellular Component: integral component of membrane (GO:0016021);;	--	--	--	--	Domain of unknown function (DUF4536)	--	--	--	hypothetical protein DICSQDRAFT_64674 [Dichomitus squalens LYAD-421 SS1]	cellular component: membrane (GO:0016020);; cellular component: membrane part (GO:0044425)
Ganoderma_lucidum_G.260125-1_newGene_683	275.473	406.406	224.573	0.0188415	0.337331	normal	2.64129e-05	-0.539265	normal	4.96835e-21	-0.873113	normal	--	--	--	--	--	[R]	General function prediction only	Phosphatidylethanolamine-binding protein	Carboxypeptidase Y inhibitor OS=Saccharomyces cerevisiae (strain ATCC 204508 / S288c) OX=559292 GN=TFS1 PE=1 SV=2	S	Function unknown	hypothetical protein GSI_00988 [Ganoderma sinense ZZ0214-1]	--
Ganoderma_lucidum_G.260125-1_newGene_166	3.34397	3.34444	4.77587	0.631461	-0.173853	normal	0.536265	0.241859	normal	0.259947	0.381053	normal	--	--	--	--	--	--	--	--	--	--	--	hypothetical protein GSI_09747 [Ganoderma sinense ZZ0214-1]	--
Ganoderma_lucidum_G.260125-1_newGene_1404	20.9974	22.2571	19.6312	0.547082	-0.12539	normal	0.0627511	-0.344436	normal	0.280687	-0.208322	normal	[T]	Signal transduction mechanisms	--	--	--	[T]	Signal transduction mechanisms	BolA-like protein	Uncharacterized bolA-like protein C8C9.11 OS=Schizosaccharomyces pombe (strain 972 / ATCC 24843) OX=284812 GN=SPAC8C9.11 PE=3 SV=2	T	Signal transduction mechanisms	hypothetical protein GSI_11832 [Ganoderma sinense ZZ0214-1]	--
Ganoderma_lucidum_G.260125-1_newGene_755	38.0003	42.7045	38.0677	0.839773	-0.0459261	normal	0.151006	-0.25461	normal	0.0990216	-0.204639	normal	--	--	--	--	--	--	--	--	--	S	Function unknown	hypothetical protein GSI_01277 [Ganoderma sinense ZZ0214-1]	--
Ganoderma_lucidum_G.260125-1_newGene_655	4.49931	6.02326	23.9243	0.100589	0.428297	normal	1.69919e-23	2.34453	up	2.01979e-05	1.40662	up	--	--	Molecular Function: nucleic acid binding (GO:0003676);; Molecular Function: metal ion binding (GO:0046872);;	K09203|2.03039e-157|dsq:DICSQDRAFT_29844|K09203 early growth response protein 1 | (RefSeq) hypothetical protein	AGE-RAGE signaling pathway in diabetic complications (ko04933)	[R]	General function prediction only	--	Transcriptional regulator prz1 OS=Schizosaccharomyces pombe (strain 972 / ATCC 24843) OX=284812 GN=prz1 PE=1 SV=1	S	Function unknown	transcription factor [Ganoderma sinense ZZ0214-1]	molecular function: binding (GO:0005488)
Ganoderma_lucidum_G.260125-1_newGene_1809	0.524471	0.867808	0.636439	0.281456	0.391577	normal	0.946146	0.031443	normal	0.321359	-0.35259	normal	[R]	General function prediction only	--	--	--	[R]	General function prediction only	WD domain, G-beta repeat;; Anaphase-promoting complex subunit 4 WD40 domain;; WD domain, G-beta repeat	Vegetative incompatibility protein HET-E-1 OS=Podospora anserina OX=5145 GN=HET-E1 PE=4 SV=1	S	Function unknown	hypothetical protein GSI_04373 [Ganoderma sinense ZZ0214-1]	--
Ganoderma_lucidum_G.260125-1_newGene_580	1.00237	2.05695	1.86567	0.0434089	0.665787	normal	0.099387	0.59555	normal	0.764646	-0.121465	normal	--	--	--	--	--	--	--	--	--	--	--	hypothetical protein GSI_05556 [Ganoderma sinense ZZ0214-1]	--
Ganoderma_lucidum_G.260125-1_newGene_707	1.16187	1.10058	1.72427	0.658995	-0.211318	normal	0.566199	0.293044	normal	0.204221	0.472733	normal	--	--	--	--	--	--	--	--	--	--	--	hypothetical protein GSI_01087 [Ganoderma sinense ZZ0214-1]	--
Ganoderma_lucidum_G.260125-1_newGene_1461	2.83064	6.44153	3.21398	5.93782e-07	0.911903	normal	0.825628	-0.0594526	normal	4.39796e-09	-0.962687	normal	--	--	--	--	--	--	--	--	--	--	--	hypothetical protein DICSQDRAFT_140722 [Dichomitus squalens LYAD-421 SS1]	--
Ganoderma_lucidum_G.260125-1_newGene_527	2.26888	2.88053	3.53031	0.646019	0.121069	normal	0.0480967	0.380614	normal	0.269785	0.243645	normal	--	--	--	--	--	--	--	--	--	--	--	hypothetical protein GSI_01799 [Ganoderma sinense ZZ0214-1]	--
Ganoderma_lucidum_G.260125-1_newGene_662	53.9307	47.9032	50.237	0.060665	-0.362766	normal	0.0924162	-0.337201	normal	0.89384	0.0351379	normal	--	--	--	--	--	--	--	--	--	--	--	hypothetical protein GSI_00787 [Ganoderma sinense ZZ0214-1]	--
Ganoderma_lucidum_G.260125-1_newGene_1031	2.58789	2.22948	4.7943	0.373441	-0.32643	normal	0.116038	0.580175	normal	0.0070731	0.820456	normal	--	--	--	--	--	--	--	--	--	--	--	hypothetical protein GSI_05903 [Ganoderma sinense ZZ0214-1]	--
Ganoderma_lucidum_G.260125-1_newGene_1271	0.597907	0.509448	0.694825	--	--	--	--	--	--	--	--	--	--	--	--	--	--	--	--	--	--	--	--	hypothetical protein GSI_11333 [Ganoderma sinense ZZ0214-1]	--
Ganoderma_lucidum_G.260125-1_newGene_1327	4.65715	6.93045	3.64887	0.444717	0.29414	normal	0.216604	-0.52783	normal	0.0200182	-0.745236	normal	--	--	--	--	--	--	--	--	--	--	--	hypothetical protein GYMLUDRAFT_263243 [Gymnopus luxurians FD-317 M1]	--
Ganoderma_lucidum_G.260125-1_newGene_158	1.18204	3.06638	2.43945	--	--	--	--	--	--	0.570808	-0.255899	normal	--	--	Cellular Component: membrane (GO:0016020);;	--	--	--	--	--	--	--	--	hypothetical protein DICSQDRAFT_167621 [Dichomitus squalens LYAD-421 SS1]	cellular component: membrane (GO:0016020)
Ganoderma_lucidum_G.260125-1_newGene_648	2.20509	4.13256	5.80533	0.000161413	0.747127	normal	1.59943e-10	1.12935	up	0.0311625	0.346141	normal	--	--	--	--	--	--	--	--	--	--	--	hypothetical protein DICSQDRAFT_170257 [Dichomitus squalens LYAD-421 SS1]	--
Ganoderma_lucidum_G.260125-1_newGene_1103	10.552	20.6649	25.89	0.00017437	0.712997	normal	3.69203e-09	1.02904	up	0.0790888	0.286435	normal	--	--	--	--	--	--	--	--	--	--	--	hypothetical protein GSI_08969 [Ganoderma sinense ZZ0214-1]	--
Ganoderma_lucidum_G.260125-1_newGene_156	12.7542	17.7907	12.7031	0.255523	0.249019	normal	0.338213	-0.243789	normal	0.0310759	-0.471883	normal	--	--	--	--	--	--	--	--	--	--	--	hypothetical protein DICSQDRAFT_157859 [Dichomitus squalens LYAD-421 SS1]	--
Ganoderma_lucidum_G.260125-1_newGene_1606	3.31764	5.77924	4.41383	0.00706014	0.547636	normal	0.48036	0.157785	normal	0.0437909	-0.392207	normal	--	--	--	--	--	--	--	--	--	--	--	hypothetical protein GSI_03220 [Ganoderma sinense ZZ0214-1]	--
Ganoderma_lucidum_G.260125-1_newGene_717	37.7619	34.8337	29.2999	0.0142184	-0.317551	normal	1.03554e-06	-0.606474	normal	0.031637	-0.278986	normal	--	--	--	--	--	--	--	--	--	S	Function unknown	hypothetical protein GSI_01105 [Ganoderma sinense ZZ0214-1]	--
Ganoderma_lucidum_G.260125-1_newGene_566	1.74806	1.62422	2.02563	0.616935	-0.254588	normal	0.841268	0.101653	normal	0.517586	0.309778	normal	--	--	Cellular Component: membrane (GO:0016020);;	--	--	--	--	--	--	U	Intracellular trafficking, secretion, and vesicular transport	MFS general substrate transporter [Dichomitus squalens LYAD-421 SS1]	cellular component: membrane (GO:0016020)
Ganoderma_lucidum_G.260125-1_newGene_1846	2.48256	3.00816	3.08381	0.911876	0.0545423	normal	0.876217	0.0739892	normal	0.982848	0.0109853	normal	--	--	--	--	--	--	--	F-box-like	--	--	--	hypothetical protein GSI_14693 [Ganoderma sinense ZZ0214-1]	--
Ganoderma_lucidum_G.260125-1_newGene_2096	6.16415	11.0632	10.6963	0.00141599	0.592296	normal	0.00312571	0.533602	normal	0.75548	-0.0732518	normal	--	--	--	--	--	--	--	--	--	--	--	transporter [Ganoderma sinense ZZ0214-1]	--
Ganoderma_lucidum_G.260125-1_newGene_1958	1.18214	1.24498	2.32515	0.775524	-0.119653	normal	0.0198892	0.685848	normal	0.00874989	0.734154	normal	--	--	--	--	--	--	--	--	--	--	--	hypothetical protein GSI_06756 [Ganoderma sinense ZZ0214-1]	--
Ganoderma_lucidum_G.260125-1_newGene_2451	1.48908	2.84753	3.68748	0.0847611	0.598145	normal	0.00192179	0.993425	normal	0.387831	0.29268	normal	--	--	--	--	--	--	--	--	--	--	--	hypothetical protein DICSQDRAFT_169469 [Dichomitus squalens LYAD-421 SS1]	--
Ganoderma_lucidum_G.260125-1_newGene_941	12.0316	13.9121	13.3862	0.930512	-0.0194767	normal	0.571153	-0.0987209	normal	0.714723	-0.0755466	normal	--	--	--	--	--	[S]	Function unknown	Uncharacterized protein family UPF0029	IMPACT family member YDL177C OS=Saccharomyces cerevisiae (strain ATCC 204508 / S288c) OX=559292 GN=YDL177C PE=1 SV=1	S	Function unknown	ribosomal protein S5 domain 2-like protein [Dichomitus squalens LYAD-421 SS1]	--
Ganoderma_lucidum_G.260125-1_newGene_1763	2.61367	3.59793	4.11464	0.598303	-0.162232	normal	0.48906	-0.197169	normal	0.955415	-0.0220529	normal	--	--	--	--	--	--	--	--	--	--	--	hypothetical protein GSI_14317 [Ganoderma sinense ZZ0214-1]	--
Ganoderma_lucidum_G.260125-1_newGene_336	2.46358	5.28886	4.9543	0.00015393	0.73259	normal	1.41637e-06	0.864493	normal	0.684182	0.102333	normal	--	--	--	--	--	--	--	--	--	--	--	hypothetical protein GSI_14122 [Ganoderma sinense ZZ0214-1]	--
Ganoderma_lucidum_G.260125-1_newGene_1965	1.80001	4.54123	3.79599	0.00716042	0.908569	normal	0.0260495	0.768734	normal	0.548297	-0.228322	normal	--	--	--	--	--	--	--	--	--	--	--	hypothetical protein GSI_08350 [Ganoderma sinense ZZ0214-1]	--
Ganoderma_lucidum_G.260125-1_newGene_357	1.4509	2.6645	4.13246	0.0802964	0.567022	normal	0.000228701	1.17407	up	0.0829056	0.509514	normal	--	--	--	--	--	--	--	--	--	--	--	transcription factor [Ganoderma sinense ZZ0214-1]	--
Ganoderma_lucidum_G.260125-1_newGene_1029	2.71612	2.97381	2.42722	0.865988	0.0651884	normal	0.86945	-0.063102	normal	0.762355	-0.119146	normal	--	--	--	--	--	--	--	--	--	U	Intracellular trafficking, secretion, and vesicular transport	MFS general substrate transporter [Ganoderma sinense ZZ0214-1]	--
Ganoderma_lucidum_G.260125-1_newGene_643	3.32961	3.99198	4.05831	0.921855	0.0274688	normal	0.820541	0.0506809	normal	0.932715	0.0229593	normal	--	--	--	--	--	--	--	--	--	S	Function unknown	hypothetical protein GSI_00701 [Ganoderma sinense ZZ0214-1]	--
Ganoderma_lucidum_G.260125-1_newGene_1903	1.7382	3.02471	1.90615	0.274119	0.447703	normal	--	--	--	0.199154	-0.505408	normal	--	--	--	--	--	--	--	--	--	--	--	hypothetical protein GSI_07695 [Ganoderma sinense ZZ0214-1]	--
Ganoderma_lucidum_G.260125-1_newGene_824	6.27554	12.2671	13.2393	0.000127681	0.714807	normal	1.01655e-07	0.823009	normal	0.723399	0.0801869	normal	--	--	--	--	--	--	--	--	--	--	--	hypothetical protein GSI_03681 [Ganoderma sinense ZZ0214-1]	--
Ganoderma_lucidum_G.260125-1_newGene_642	51.9897	52.872	57.8077	0.172644	-0.183024	normal	0.448196	-0.0948975	normal	0.512013	0.0906707	normal	--	--	Cellular Component: membrane (GO:0016020);;	--	--	--	--	--	--	--	--	transporter [Ganoderma sinense ZZ0214-1]	cellular component: membrane (GO:0016020)
Ganoderma_lucidum_G.260125-1_newGene_2254	3.7115	4.26003	3.30328	0.901568	0.0290316	normal	0.000236314	-0.57825	normal	9.09123e-05	-0.589015	normal	--	--	--	--	--	--	--	--	--	--	--	hypothetical protein GSI_03076 [Ganoderma sinense ZZ0214-1]	--
Ganoderma_lucidum_G.260125-1_newGene_785	13.7379	33.7164	32.4958	5.26106e-20	1.06623	up	2.0479e-17	0.998338	normal	0.61545	-0.0798444	normal	--	--	--	--	--	--	--	--	--	--	--	hypothetical protein GSI_03878 [Ganoderma sinense ZZ0214-1]	--
Ganoderma_lucidum_G.260125-1_newGene_1906	0.464872	0.954602	0.695894	0.28135	0.512864	normal	0.733309	0.237989	normal	0.45843	-0.3354	normal	--	--	--	--	--	--	--	--	--	--	--	hypothetical protein GSI_11907 [Ganoderma sinense ZZ0214-1]	--
Ganoderma_lucidum_G.260125-1_newGene_2271	2.91058	5.36943	4.81979	0.00949936	0.615555	normal	0.0991916	0.452543	normal	0.551358	-0.175261	normal	--	--	Cellular Component: membrane (GO:0016020);;	--	--	--	--	--	--	S	Function unknown	hypothetical protein GSI_05632 [Ganoderma sinense ZZ0214-1]	cellular component: membrane (GO:0016020)
Ganoderma_lucidum_G.260125-1_newGene_254	0.846878	1.78018	1.68448	0.045997	0.676372	normal	0.0220741	0.814344	normal	0.891575	0.061336	normal	--	--	--	--	--	--	--	--	--	--	--	kinase-like protein [Dichomitus squalens LYAD-421 SS1]	--
Ganoderma_lucidum_G.260125-1_newGene_2073	7.4734	8.1789	9.34547	0.239667	-0.19318	normal	0.881391	0.0449582	normal	0.350375	0.227424	normal	--	--	--	--	--	--	--	--	--	--	--	hypothetical protein TRAVEDRAFT_148169 [Trametes versicolor FP-101664 SS1]	--
Ganoderma_lucidum_G.260125-1_newGene_1868	0.337302	0.586209	0.377927	--	--	--	--	--	--	--	--	--	--	--	--	--	--	--	--	--	--	--	--	hypothetical protein GSI_12142 [Ganoderma sinense ZZ0214-1]	--
Ganoderma_lucidum_G.260125-1_newGene_2392	1.12743	1.96827	2.02683	0.276043	0.441419	normal	0.247422	0.506231	normal	0.994719	0.0038319	normal	--	--	--	--	--	--	--	--	--	S	Function unknown	hypothetical protein GSI_15561 [Ganoderma sinense ZZ0214-1]	--
Ganoderma_lucidum_G.260125-1_newGene_2018	18.1142	23.4341	26.1771	0.472627	0.122828	normal	0.292407	0.164696	normal	0.82122	0.0404712	normal	--	--	Molecular Function: DNA binding (GO:0003677);; Molecular Function: transcription factor activity, sequence-specific DNA binding (GO:0003700);; Molecular Function: copper ion binding (GO:0005507);; Cellular Component: nucleus (GO:0005634);; Biological Process: regulation of transcription, DNA-templated (GO:0006355);;	--	--	--	--	--	--	--	--	hypothetical protein DICSQDRAFT_148499 [Dichomitus squalens LYAD-421 SS1]	molecular function: binding (GO:0005488);; biological process: biological regulation (GO:0065007);; molecular function: nucleic acid binding transcription factor activity (GO:0001071);; cellular component: cell (GO:0005623);; cellular component: organelle (GO:0043226);; cellular component: cell part (GO:0044464)
Ganoderma_lucidum_G.260125-1_newGene_1811	3.82611	4.62391	4.26966	0.814158	0.0618862	normal	0.742301	-0.0810028	normal	0.548615	-0.139296	normal	--	--	--	--	--	--	--	--	--	S	Function unknown	transporter [Ganoderma sinense ZZ0214-1]	--
Ganoderma_lucidum_G.260125-1_newGene_2351	1.20315	0.753488	0.887287	--	--	--	--	--	--	--	--	--	--	--	--	--	--	--	--	--	--	--	--	hypothetical protein GSI_13384 [Ganoderma sinense ZZ0214-1]	--
Ganoderma_lucidum_G.260125-1_newGene_644	42.4649	38.3327	34.4372	0.844241	-0.114933	normal	0.728295	-0.280378	normal	0.912248	-0.0654535	normal	--	--	Cellular Component: integral component of membrane (GO:0016021);;	--	--	--	--	--	--	S	Function unknown	hypothetical protein GSI_00706 [Ganoderma sinense ZZ0214-1]	cellular component: membrane (GO:0016020);; cellular component: membrane part (GO:0044425)
Ganoderma_lucidum_G.260125-1_newGene_1405	4.21907	5.55358	5.74814	0.534102	0.171682	normal	0.499649	0.18843	normal	0.978912	0.0101292	normal	--	--	--	--	--	--	--	F-box-like	--	--	--	hypothetical protein GSI_11823 [Ganoderma sinense ZZ0214-1]	--
Ganoderma_lucidum_G.260125-1_newGene_2479	4.89597	5.07078	3.94096	0.87426	-0.0412755	normal	0.192595	-0.330569	normal	0.27175	-0.272333	normal	--	--	--	--	--	--	--	--	--	--	--	hypothetical protein GSI_03021 [Ganoderma sinense ZZ0214-1]	--
Ganoderma_lucidum_G.260125-1_newGene_1129	6.20481	10.7737	6.8625	0.0137721	0.542335	normal	0.720586	-0.105017	normal	0.00117864	-0.63745	normal	--	--	--	--	--	--	--	--	--	--	--	hypothetical protein GSI_08970 [Ganoderma sinense ZZ0214-1]	--
Ganoderma_lucidum_G.260125-1_newGene_1441	0.917822	1.1459	0.99374	0.926652	0.0533265	normal	0.881918	-0.0947994	normal	0.792196	-0.135911	normal	--	--	Molecular Function: GTPase activator activity (GO:0005096);; Biological Process: negative regulation of TOR signaling (GO:0032007);; Cellular Component: TSC1-TSC2 complex (GO:0033596);; Biological Process: positive regulation of GTPase activity (GO:0043547);; Biological Process: regulation of small GTPase mediated signal transduction (GO:0051056);;	--	--	--	--	--	--	--	--	hypothetical protein GSI_11671 [Ganoderma sinense ZZ0214-1]	biological process: biological regulation (GO:0065007);; molecular function: molecular function regulator (GO:0098772);; cellular component: cell (GO:0005623);; cellular component: macromolecular complex (GO:0032991);; cellular component: cell part (GO:0044464)
Ganoderma_lucidum_G.260125-1_newGene_1914	17.2383	18.1547	19.7583	0.885261	-0.0808244	normal	0.861122	-0.03796	normal	0.931715	0.0500246	normal	--	--	Cellular Component: integral component of membrane (GO:0016021);;	K01512|5.37825e-07|ppl:POSPLDRAFT_96029|K01512 acylphosphatase [EC:3.6.1.7] | (RefSeq) hypothetical protein	Pyruvate metabolism (ko00620)	--	--	--	--	--	--	hypothetical protein TRAVEDRAFT_31209 [Trametes versicolor FP-101664 SS1]	cellular component: membrane (GO:0016020);; cellular component: membrane part (GO:0044425)
Ganoderma_lucidum_G.260125-1_newGene_141	2.9301	2.41481	2.14975	0.36569	-0.379649	normal	0.0725641	-0.669835	normal	0.686116	-0.184507	normal	--	--	--	--	--	--	--	--	--	--	--	hypothetical protein GSI_11066 [Ganoderma sinense ZZ0214-1]	--
Ganoderma_lucidum_G.260125-1_newGene_2026	1.26689	1.464	0.847411	0.995842	-0.00305065	normal	0.107806	-0.723112	normal	0.165836	-0.559235	normal	--	--	--	--	--	--	--	Fungal hydrophobin	Fruiting body protein SC3 OS=Schizophyllum commune OX=5334 GN=SC3 PE=1 SV=2	--	--	hypothetical protein JAAARDRAFT_203825 [Jaapia argillacea MUCL 33604]	--
Ganoderma_lucidum_G.260125-1_newGene_1578	0.466483	1.42181	1.09563	--	--	--	--	--	--	0.697286	-0.208904	normal	--	--	Cellular Component: endoplasmic reticulum (GO:0005783);; Cellular Component: membrane (GO:0016020);;	K03860|1.01554e-35|dsq:DICSQDRAFT_74320|K03860 phosphatidylinositol glycan, class Q | (RefSeq) Gpi1-domain-containing protein	Glycosylphosphatidylinositol(GPI)-anchor biosynthesis (ko00563)	[MO]	Cell wall/membrane/envelope biogenesis;; Posttranslational modification, protein turnover, chaperones	N-acetylglucosaminyl transferase component (Gpi1)	N-acetylglucosaminyl-phosphatidylinositol biosynthetic protein gpi1 OS=Schizosaccharomyces pombe (strain 972 / ATCC 24843) OX=284812 GN=gpi1 PE=2 SV=1	S	Function unknown	hypothetical protein GSI_09237 [Ganoderma sinense ZZ0214-1]	cellular component: cell (GO:0005623);; cellular component: organelle (GO:0043226);; cellular component: cell part (GO:0044464);; cellular component: membrane (GO:0016020)
Ganoderma_lucidum_G.260125-1_newGene_757	0.557032	0.962368	1.63776	0.283882	0.492366	normal	0.0286847	0.973575	normal	0.567891	0.270043	normal	--	--	--	--	--	--	--	--	--	--	--	hypothetical protein GSI_01285 [Ganoderma sinense ZZ0214-1]	--
Ganoderma_lucidum_G.260125-1_newGene_2391	5.60243	7.70217	6.05348	0.428615	0.210759	normal	0.5797	-0.176523	normal	0.18984	-0.363898	normal	--	--	--	--	--	--	--	--	--	S	Function unknown	hypothetical protein A0H81_00991 [Grifola frondosa]	--

## Sheet: Table S4
Table S4 List of differentially expressed genes between developmental stages of Ganoderma lucidum basidiospores.
Gene_ID	YW1-FPKM means	YW2-FPKM means	YW3-FPKM means	YW2_vs_YW1_DESeq2_FDR	YW2_vs_YW1_DESeq2_log2FC	YW2_vs_YW1_DESeq2_(FDR_0.01_FC_2)_regulated	YW3_vs_YW1_DESeq2_FDR	YW3_vs_YW1_DESeq2_log2FC	YW3_vs_YW1_DESeq2_(FDR_0.01_FC_2)_regulated	YW3_vs_YW2_DESeq2_FDR	YW3_vs_YW2_DESeq2_log2FC	YW3_vs_YW2_DESeq2_(FDR_0.01_FC_2)_regulated	COG_class_annotation	GO_annotation	GO_second_level_annotation	KEGG_annotation	KEGG_pathway_annotation	KOG_class_annotation	Pfam_annotation	Swiss_Prot_annotation	eggNOG_class_annotation	NR_annotation
GL24088	306.781	122.396	77.7004	3.77523e-15	-1.45064	down	2.0822e-49	-2.20114	down	0.028584	-0.601548		Lipid transport and metabolism	Molecular Function: hydroxymethylglutaryl-CoA reductase (NADPH) activity (GO:0004420);; Cellular Component: endoplasmic reticulum membrane (GO:0005789);; Biological Process: isoprenoid biosynthetic process (GO:0008299);; Biological Process: coenzyme A metabolic process (GO:0015936);; Cellular Component: integral component of membrane (GO:0016021);; Molecular Function: NADP binding (GO:0050661);; …	biological process: metabolic process (GO:0008152);; biological process: single-organism process (GO:0044699);; molecular function: catalytic activity (GO:0003824);; cellular component: cell (GO:0005623);; cellular component: membrane (GO:0016020);; cellular component: organelle (GO:0043226);; cellular component: organelle part (GO:0044422);; cellular component: membrane part (GO:0044425);; cellu…	K00021|0|dsq:DICSQDRAFT_102019|K00021 hydroxymethylglutaryl-CoA reductase (NADPH) [EC:1.1.1.34] | (RefSeq) 3-hydroxy-3-methylglutaryl-coenzyme A reductase	Terpenoid backbone biosynthesis (ko00900);; Biosynthesis of antibiotics (ko01130)	Lipid transport and metabolism	Hydroxymethylglutaryl-coenzyme A reductase;; Sterol-sensing domain of SREBP cleavage-activation;; Patched family	3-hydroxy-3-methylglutaryl-coenzyme A reductase OS=Phycomyces blakesleeanus (strain ATCC 8743b / DSM 1359 / FGSC 10004 / NBRC 33097 / NRRL 1555) OX=763407 GN=hmgA PE=3 SV=2	Lipid transport and metabolism	3-hydroxy-3-methylglutaryl-coenzyme A reductase [Ganoderma lucidum]
GL18323	305.123	225.614	145.02	0.00523032	-0.618229		8.74944e-09	-1.29138	down	1.94278e-07	-0.649083		Coenzyme transport and metabolism	Molecular Function: sterol 24-C-methyltransferase activity (GO:0003838);; Cellular Component: nucleus (GO:0005634);; Cellular Component: mitochondrial outer membrane (GO:0005741);; Cellular Component: endoplasmic reticulum (GO:0005783);; Cellular Component: lipid droplet (GO:0005811);; Biological Process: protein targeting to vacuole (GO:0006623);; Biological Process: ergosterol biosynthetic proc…	biological process: metabolic process (GO:0008152);; molecular function: catalytic activity (GO:0003824);; cellular component: cell (GO:0005623);; cellular component: organelle (GO:0043226);; cellular component: cell part (GO:0044464);; cellular component: membrane (GO:0016020);; cellular component: organelle part (GO:0044422);; biological process: localization (GO:0051179);; biological process: …	K00559|0|dsq:DICSQDRAFT_141756|K00559 sterol 24-C-methyltransferase [EC:2.1.1.41] | (RefSeq) delta-sterol C-methyltransferase	Steroid biosynthesis (ko00100);; Biosynthesis of antibiotics (ko01130)	Lipid transport and metabolism;; General function prediction only	Sterol methyltransferase C-terminal;; Methyltransferase domain;; Methyltransferase domain;; Methyltransferase domain;; Mycolic acid cyclopropane synthetase;; Methyltransferase domain;; Methyltransferase domain;; ubiE/COQ5 methyltransferase family	Sterol 24-C-methyltransferase erg6 OS=Schizosaccharomyces pombe (strain 972 / ATCC 24843) OX=284812 GN=erg6 PE=2 SV=1	Function unknown	hypothetical protein GSI_14724 [Ganoderma sinense ZZ0214-1]
GL25499	446.19	411.142	111.422	0.153414	-0.316592		3.18171e-42	-2.21797	down	8.67255e-46	-1.84695	down	Coenzyme transport and metabolism	Molecular Function: geranyltranstransferase activity (GO:0004337);; Biological Process: isoprenoid biosynthetic process (GO:0008299);; Cellular Component: integral component of membrane (GO:0016021);;	molecular function: catalytic activity (GO:0003824);; biological process: metabolic process (GO:0008152);; biological process: cellular process (GO:0009987);; biological process: single-organism process (GO:0044699);; cellular component: membrane (GO:0016020);; cellular component: membrane part (GO:0044425)	K00787|0|dsq:DICSQDRAFT_113606|K00787 farnesyl diphosphate synthase [EC:2.5.1.1 2.5.1.10] | (RefSeq) farnesyl-diphosphate synthase	Terpenoid backbone biosynthesis (ko00900);; Biosynthesis of antibiotics (ko01130)	Coenzyme transport and metabolism	Polyprenyl synthetase	Farnesyl pyrophosphate synthase OS=Kluyveromyces lactis (strain ATCC 8585 / CBS 2359 / DSM 70799 / NBRC 1267 / NRRL Y-1140 / WM37) OX=284590 GN=FPS1 PE=3 SV=1	Coenzyme transport and metabolism	farnesyl-diphosphate synthase [Ganoderma lucidum]
GL22527	23.5965	39.0426	84.6378	0.00377639	0.494317		7.21294e-17	1.56298	up	2.98403e-16	1.04786	up	Carbohydrate transport and metabolism	Molecular Function: trehalose-phosphatase activity (GO:0004805);; Cellular Component: alpha,alpha-trehalose-phosphate synthase complex (UDP-forming) (GO:0005946);; Biological Process: trehalose biosynthetic process (GO:0005992);; Biological Process: dephosphorylation (GO:0016311);; Molecular Function: transferase activity (GO:0016740);; Biological Process: cellular response to heat (GO:0034605);;	biological process: metabolic process (GO:0008152);; biological process: cellular process (GO:0009987);; molecular function: catalytic activity (GO:0003824);; cellular component: cell (GO:0005623);; cellular component: macromolecular complex (GO:0032991);; cellular component: cell part (GO:0044464);; biological process: single-organism process (GO:0044699);; biological process: response to stimul…	K16055|0|dsq:DICSQDRAFT_112587|K16055 trehalose 6-phosphate synthase/phosphatase [EC:2.4.1.15 3.1.3.12] | (RefSeq) trehalose 6-phosphate phosphatase	Starch and sucrose metabolism (ko00500)	Carbohydrate transport and metabolism	Glycosyltransferase family 20;; Trehalose-phosphatase	Trehalose-phosphatase OS=Saccharomyces cerevisiae (strain ATCC 204508 / S288c) OX=559292 GN=TPS2 PE=1 SV=3	Carbohydrate transport and metabolism	hypothetical protein GSI_14488 [Ganoderma sinense ZZ0214-1]
GL21342	21.1403	37.7852	61.5591	0.000592337	0.596617		1.06322e-10	1.26502	up	1.25724e-06	0.651136		Carbohydrate transport and metabolism	Biological Process: trehalose biosynthetic process (GO:0005992);; Molecular Function: transferase activity (GO:0016740);;	biological process: metabolic process (GO:0008152);; biological process: cellular process (GO:0009987);; biological process: single-organism process (GO:0044699);; molecular function: catalytic activity (GO:0003824)	K16055|0|dsq:DICSQDRAFT_148593|K16055 trehalose 6-phosphate synthase/phosphatase [EC:2.4.1.15 3.1.3.12] | (RefSeq) hypothetical protein	Starch and sucrose metabolism (ko00500)	Carbohydrate transport and metabolism	Glycosyltransferase family 20;; Trehalose-phosphatase	Putative alpha,alpha-trehalose-phosphate synthase [UDP-forming] 106 kDa subunit OS=Schizosaccharomyces pombe (strain 972 / ATCC 24843) OX=284812 GN=SPAC2E11.16c PE=1 SV=1	Carbohydrate transport and metabolism	hypothetical protein GSI_11853 [Ganoderma sinense ZZ0214-1]
GL24474	7.82965	16.0513	31.6597	4.77014e-08	0.793506		2.92802e-34	1.73908	up	9.03101e-18	0.921161		--	--	--	--	--	Chromatin structure and dynamics	HORMA domain	Meiosis-specific protein HOP1 OS=Saccharomyces cerevisiae (strain ATCC 204508 / S288c) OX=559292 GN=HOP1 PE=1 SV=2	Function unknown	transcription factor [Ganoderma sinense ZZ0214-1]
GL17803	292.542	763.62	697.153	3.32744e-18	1.13327	up	1.2659e-14	0.986668		0.111837	-0.164282		--	Molecular Function: nucleotide binding (GO:0000166);; Cellular Component: nuclear chromosome (GO:0000228);; Molecular Function: RNA binding (GO:0003723);; Cellular Component: cytosol (GO:0005829);; Biological Process: premeiotic DNA replication (GO:0006279);; Biological Process: meiosis I (GO:0007127);; Cellular Component: Mei2 nuclear dot complex (GO:0033620);; Cellular Component: Tor2-Mei2-Ste1…	molecular function: binding (GO:0005488);; cellular component: cell (GO:0005623);; cellular component: organelle (GO:0043226);; cellular component: organelle part (GO:0044422);; cellular component: cell part (GO:0044464);; biological process: reproduction (GO:0000003);; biological process: metabolic process (GO:0008152);; biological process: cellular process (GO:0009987);; biological process: rep…	--	--	Cell cycle control, cell division, chromosome partitioning	RNA recognition motif 2;; RNA recognition motif. (a.k.a. RRM, RBD, or RNP domain)	Meiosis protein mei2 OS=Schizosaccharomyces pombe (strain 972 / ATCC 24843) OX=284812 GN=mei2 PE=1 SV=1	Function unknown	hypothetical protein GSI_03878 [Ganoderma sinense ZZ0214-1]
GL17792	8.81505	25.9544	29.7691	2.41198e-15	1.28228	up	1.53408e-17	1.47257	up	0.433612	0.155636		--	Biological Process: DNA catabolic process, endonucleolytic (GO:0000737);; Molecular Function: DNA binding (GO:0003677);; Molecular Function: catalytic activity (GO:0003824);; Molecular Function: ATP binding (GO:0005524);; Cellular Component: chromosome (GO:0005694);;	biological process: metabolic process (GO:0008152);; biological process: cellular process (GO:0009987);; molecular function: binding (GO:0005488);; molecular function: catalytic activity (GO:0003824);; cellular component: cell (GO:0005623);; cellular component: organelle (GO:0043226);; cellular component: cell part (GO:0044464)	K10878|1.14876e-42|dsq:DICSQDRAFT_152409|K10878 meiotic recombination protein SPO11 | (RefSeq) topoisomerase acting in meiosis	Meiosis - yeast (ko04113)	Replication, recombination and repair	--	Meiotic recombination protein rec12 OS=Schizosaccharomyces pombe (strain 972 / ATCC 24843) OX=284812 GN=rec12 PE=1 SV=2	Replication, recombination and repair	topoisomerase acting in meiosis [Dichomitus squalens LYAD-421 SS1]
GL27036	14.5541	3.57641	4.31313	3.3433e-19	-2.03059	down	1.09067e-28	-1.96691	down	0.494746	0.203695		--	Molecular Function: RNA polymerase II transcription factor activity, sequence-specific DNA binding (GO:0000981);; Molecular Function: DNA binding (GO:0003677);; Cellular Component: nucleus (GO:0005634);; Biological Process: regulation of transcription from RNA polymerase II promoter (GO:0006357);; Molecular Function: zinc ion binding (GO:0008270);;	biological process: biological regulation (GO:0065007);; molecular function: nucleic acid binding transcription factor activity (GO:0001071);; molecular function: binding (GO:0005488);; cellular component: cell (GO:0005623);; cellular component: organelle (GO:0043226);; cellular component: cell part (GO:0044464)	--	--	--	Fungal specific transcription factor domain;; Fungal Zn(2)-Cys(6) binuclear cluster domain	Nitrogen assimilation transcription factor nit-4 OS=Neurospora crassa (strain ATCC 24698 / 74-OR23-1A / CBS 708.71 / DSM 1257 / FGSC 987) OX=367110 GN=nit-4 PE=4 SV=2	Function unknown	transcription factor [Ganoderma sinense ZZ0214-1]
GL21755	6.75585	2.94154	5.19864	4.78786e-07	-1.27204	down	0.010686	-0.61539		0.00042789	0.72089		--	Molecular Function: nucleic acid binding (GO:0003676);; Molecular Function: metal ion binding (GO:0046872);;	molecular function: binding (GO:0005488)	--	--	--	--	C2H2 finger domain transcription factor CON7 OS=Magnaporthe oryzae (strain 70-15 / ATCC MYA-4617 / FGSC 8958) OX=242507 GN=CON7 PE=2 SV=2	Function unknown	hypothetical protein TRAPUB_1563 [Trametes pubescens]
GL26879	64.0174	32.6682	22.1804	8.97287e-14	-1.14122	down	5.30109e-17	-1.72626	down	0.116759	-0.493063		--	Molecular Function: RNA polymerase II transcription factor activity, sequence-specific DNA binding (GO:0000981);; Cellular Component: nucleus (GO:0005634);; Biological Process: regulation of transcription from RNA polymerase II promoter (GO:0006357);; Molecular Function: zinc ion binding (GO:0008270);;	biological process: biological regulation (GO:0065007);; molecular function: nucleic acid binding transcription factor activity (GO:0001071);; cellular component: cell (GO:0005623);; cellular component: organelle (GO:0043226);; cellular component: cell part (GO:0044464);; molecular function: binding (GO:0005488)	--	--	--	Fungal Zn(2)-Cys(6) binuclear cluster domain	--	--	transcription factor [Ganoderma sinense ZZ0214-1]
GL15639	11.4631	6.46589	5.47937	4.1321e-09	-0.986005		1.16679e-11	-1.28355	down	0.285745	-0.259117		--	--	--	--	--	--	BTB/POZ domain	--	Function unknown	hypothetical protein GSI_12643 [Ganoderma sinense ZZ0214-1]
GL23076	199.573	125.626	100.225	0.000239202	-0.822145		1.82328e-09	-1.21999	down	0.0245201	-0.349377		--	Biological Process: cellular process (GO:0009987);; Cellular Component: intracellular part (GO:0044424);; Biological Process: biological regulation (GO:0065007);;	biological process: cellular process (GO:0009987);; cellular component: cell (GO:0005623);; cellular component: cell part (GO:0044464);; biological process: biological regulation (GO:0065007)	K19487|1.11845e-180|dsq:DICSQDRAFT_137081|K19487 transcription factor SFP1 | (RefSeq) hypothetical protein	--	Transcription;; Cell cycle control, cell division, chromosome partitioning	--	Zinc finger protein sfp1 OS=Schizosaccharomyces pombe (strain 972 / ATCC 24843) OX=284812 GN=sfp1 PE=4 SV=1	Function unknown	hypothetical protein GSI_05259 [Ganoderma sinense ZZ0214-1]
GL19443	172.297	113.168	74.1819	4.68327e-17	-0.808947		1.63625e-37	-1.45123	down	1.0736e-10	-0.628848		--	--	--	--	--	--	Fungal Zn(2)-Cys(6) binuclear cluster domain	--	Transcription	transcription factor [Ganoderma sinense ZZ0214-1]
GL15651	40.8583	30.0461	23.8724	9.98923e-07	-0.643533		2.62825e-14	-1.0155	down	0.00199734	-0.356592		--	--	--	--	--	--	--	--	Function unknown	hypothetical protein DICSQDRAFT_134076 [Dichomitus squalens LYAD-421 SS1]
GL22435	424.713	356.487	186.848	9.59431e-05	-0.458522		1.68181e-40	-1.42309	down	3.85121e-25	-0.947529		--	--	--	--	--	Chromatin structure and dynamics	SET domain	SET domain-containing protein 5 OS=Schizosaccharomyces pombe (strain 972 / ATCC 24843) OX=284812 GN=set5 PE=1 SV=1	Function unknown	transcription factor [Ganoderma sinense ZZ0214-1]
GL26054	5.57853	7.00626	15.4712	0.563346	0.111704		1.33286e-21	1.21031	up	1.13129e-21	1.07801	up	--	--	--	--	--	Transcription	GATA zinc finger	Cutinase gene palindrome-binding protein OS=Fusarium solani subsp. pisi OX=70791 PE=2 SV=1	Transcription	transcription factor [Ganoderma sinense ZZ0214-1]
GL18959	1.20076	1.91824	3.46308	0.370664	0.364982		0.00057002	1.18341	up	0.00503242	0.720468		--	--	--	--	--	--	BTB/POZ domain	--	Function unknown	hypothetical protein GSI_12016 [Ganoderma sinense ZZ0214-1]
Ganoderma_lucidum_G.260125-1_newGene_655	4.49931	6.02326	23.9243	0.100589	0.428297		1.69919e-23	2.34453	up	2.01979e-05	1.40662	up	--	Molecular Function: nucleic acid binding (GO:0003676);; Molecular Function: metal ion binding (GO:0046872);;	molecular function: binding (GO:0005488)	K09203|2.03039e-157|dsq:DICSQDRAFT_29844|K09203 early growth response protein 1 | (RefSeq) hypothetical protein	AGE-RAGE signaling pathway in diabetic complications (ko04933)	General function prediction only	--	Transcriptional regulator prz1 OS=Schizosaccharomyces pombe (strain 972 / ATCC 24843) OX=284812 GN=prz1 PE=1 SV=1	Function unknown	transcription factor [Ganoderma sinense ZZ0214-1]
GL26725	23.5724	38.1906	56.3311	4.57748e-05	0.473429		1.09505e-30	1.00493	up	9.48863e-09	0.519859		Signal transduction mechanisms	--	--	K11233|0|dsq:DICSQDRAFT_168522|K11233 osomolarity two-component system, response regulator SSK1 | (RefSeq) hypothetical protein	MAPK signaling pathway - yeast (ko04011);; Regulation of mitophagy - yeast (ko04139)	Signal transduction mechanisms	Response regulator receiver domain	Response regulator mcs4 OS=Schizosaccharomyces pombe (strain 972 / ATCC 24843) OX=284812 GN=mcs4 PE=4 SV=1	Signal transduction mechanisms	hypothetical protein GSI_00581 [Ganoderma sinense ZZ0214-1]
GL17374	2.14843	3.69882	6.32859	0.106573	0.492522		5.54619e-06	1.24121	up	0.00284804	0.673527		--	--	--	--	--	--	BTB/POZ domain	--	Function unknown	hypothetical protein GSI_04721 [Ganoderma sinense ZZ0214-1]
GL23478	9.18201	15.6758	41.0519	0.00334747	0.532455		1.95839e-22	1.86402	up	7.58063e-16	1.27866	up	--	--	--	--	--	--	BTB/POZ domain	--	Function unknown	hypothetical protein GSI_13360 [Ganoderma sinense ZZ0214-1]
GL18912	3.06529	5.32701	15.6919	0.000941933	0.563127		5.05861e-48	2.07691	up	1.74425e-32	1.46802	up	--	Cellular Component: integral component of membrane (GO:0016021);;	cellular component: membrane (GO:0016020);; cellular component: membrane part (GO:0044425)	--	--	--	--	--	Function unknown	transcription factor [Ganoderma sinense ZZ0214-1]
Ganoderma_lucidum_G.260125-1_newGene_357	1.4509	2.6645	4.13246	0.0802964	0.567022		0.000228701	1.17407	up	0.0829056	0.509514		--	--	--	--	--	--	--	--	--	transcription factor [Ganoderma sinense ZZ0214-1]
GL16745	3.82477	7.06334	15.1672	0.00506135	0.623735		1.33921e-19	1.68895	up	1.15863e-08	0.99299		--	--	--	--	--	--	BTB/POZ domain	--	Function unknown	hypothetical protein GSI_12204 [Ganoderma sinense ZZ0214-1]
GL16151	4.92718	10.0048	12.1063	0.00413244	0.723965		3.25223e-06	1.0125	up	0.385582	0.227977		--	--	--	--	--	--	Fungal Zn(2)-Cys(6) binuclear cluster domain	Transcription activator of gluconeogenesis ERT1 OS=Scheffersomyces stipitis (strain ATCC 58785 / CBS 6054 / NBRC 10063 / NRRL Y-11545) OX=322104 GN=ERT1 PE=3 SV=2	Transcription	hypothetical protein GSI_14517 [Ganoderma sinense ZZ0214-1]
GL28074	140.746	291.242	387.24	2.22884e-07	0.801566		1.19108e-15	1.19005	up	0.0110558	0.364389		--	Molecular Function: transcription factor activity, sequence-specific DNA binding (GO:0003700);; Biological Process: regulation of transcription, DNA-templated (GO:0006355);; Molecular Function: zinc ion binding (GO:0008270);; Molecular Function: sequence-specific DNA binding (GO:0043565);;	biological process: biological regulation (GO:0065007);; molecular function: nucleic acid binding transcription factor activity (GO:0001071);; molecular function: binding (GO:0005488)	--	--	--	GATA zinc finger	--	Function unknown	hypothetical protein DICSQDRAFT_39682, partial [Dichomitus squalens LYAD-421 SS1]
GL20014	3.01545	6.43385	8.65781	0.000178873	0.807529		2.01519e-12	1.23876	up	0.0598674	0.373805		--	Molecular Function: nucleic acid binding (GO:0003676);; Molecular Function: metal ion binding (GO:0046872);;	molecular function: binding (GO:0005488)	--	--	General function prediction only	Zinc finger, C2H2 type;; C2H2-type zinc finger	Zinc finger protein C25B8.19c OS=Schizosaccharomyces pombe (strain 972 / ATCC 24843) OX=284812 GN=SPAC25B8.19c PE=4 SV=2	Function unknown	hypothetical protein PYCCODRAFT_1422429 [Trametes coccinea BRFM310]
GL16061	5.07079	11.9774	16.7193	5.4471e-06	0.954169		5.87369e-14	1.437	up	0.0043106	0.432659		--	--	--	--	--	--	BTB/POZ domain	--	Function unknown	hypothetical protein GSI_12262 [Ganoderma sinense ZZ0214-1]
GL22485	1.11711	2.98008	3.1867	0.0020088	0.998563		0.00248149	1.15214	up	0.901466	0.0576505		--	--	--	--	--	--	BTB/POZ domain	--	--	hypothetical protein GSI_12277 [Ganoderma sinense ZZ0214-1]
GL16724	3.96587	10.4085	7.13484	0.000103896	1.03961	up	0.0220039	0.575872		0.0568428	-0.504998		--	Molecular Function: RNA polymerase II transcription factor activity, sequence-specific DNA binding (GO:0000981);; Cellular Component: nucleus (GO:0005634);; Biological Process: regulation of transcription from RNA polymerase II promoter (GO:0006357);; Molecular Function: zinc ion binding (GO:0008270);;	biological process: biological regulation (GO:0065007);; molecular function: nucleic acid binding transcription factor activity (GO:0001071);; cellular component: cell (GO:0005623);; cellular component: organelle (GO:0043226);; cellular component: cell part (GO:0044464);; molecular function: binding (GO:0005488)	--	--	--	Fungal Zn(2)-Cys(6) binuclear cluster domain	Transcriptional activator protein acu-15 OS=Neurospora crassa (strain ATCC 24698 / 74-OR23-1A / CBS 708.71 / DSM 1257 / FGSC 987) OX=367110 GN=acu-15 PE=1 SV=2	Function unknown	transcription factor [Ganoderma sinense ZZ0214-1]
GL16072	2.43945	6.50066	8.32989	2.67328e-05	1.06328	up	4.90618e-14	1.47311	up	0.225989	0.302325		--	--	--	--	--	--	BTB/POZ domain	--	Function unknown	hypothetical protein GSI_12297 [Ganoderma sinense ZZ0214-1]
GL28702	1.51871	4.80072	5.82597	0.000453537	1.16526	up	3.7674e-09	1.60157	up	0.570737	0.21386		--	--	--	--	--	--	BTB/POZ domain	--	Function unknown	hypothetical protein GSI_01591 [Ganoderma sinense ZZ0214-1]
GL31098	3.55445	0	4.16157	9.30195e-21	-3.51775	down	0.986253	-0.0149986		--	--	--	--	--	--	--	--	--	--	--	Amino acid transport and metabolism	hypothetical protein GSI_02695 [Ganoderma sinense ZZ0214-1]
GL25874	194.202	19.1542	8.56737	2.86802e-106	-3.39921	down	6.73169e-209	-4.67661	down	5.08098e-20	-1.15511	down	Lipid transport and metabolism;; General function prediction only	Molecular Function: oxidoreductase activity (GO:0016491);;	molecular function: catalytic activity (GO:0003824)	--	--	--	GMC oxidoreductase	--	Function unknown	hypothetical protein GSI_02203 [Ganoderma sinense ZZ0214-1]
Ganoderma_lucidum_G.260125-1_newGene_1291	7.47293	1.0324	7.88506	4.9926e-70	-3.3679	down	0.345438	-0.188943		9.17282e-61	3.11308	up	--	--	--	--	--	--	--	--	--	--
GL30236	18.4001	2.13732	0.836783	3.15856e-75	-3.12854	down	2.98439e-154	-4.58985	down	2.38074e-05	-1.15325	down	Lipid transport and metabolism;; General function prediction only	Molecular Function: oxidoreductase activity, acting on CH-OH group of donors (GO:0016614);; Molecular Function: flavin adenine dinucleotide binding (GO:0050660);; Biological Process: oxidation-reduction process (GO:0055114);;	biological process: metabolic process (GO:0008152);; biological process: single-organism process (GO:0044699);; molecular function: catalytic activity (GO:0003824);; molecular function: binding (GO:0005488)	--	--	General function prediction only	GMC oxidoreductase;; GMC oxidoreductase;; FAD binding domain;; Lycopene cyclase protein;; NAD(P)-binding Rossmann-like domain	Glucose oxidase OS=Aspergillus niger OX=5061 GN=gox PE=1 SV=1	Amino acid transport and metabolism	hypothetical protein GSI_07950 [Ganoderma sinense ZZ0214-1]
GL18770	123.191	15.9566	11.8975	4.60315e-63	-2.989	down	4.22972e-71	-3.53049	down	0.00970826	-0.433883		--	Biological Process: regulation of immune system process (GO:0002682);; Molecular Function: carbohydrate binding (GO:0030246);;	biological process: biological regulation (GO:0065007);; molecular function: binding (GO:0005488)	--	--	--	Fungal immunomodulatory protein Fve	Immunomodulatory protein Ling Zhi-8 OS=Ganoderma lucidum OX=5315 PE=1 SV=2	--	RecName: Full=Immunomodulatory protein Ling Zhi-8; Short=LZ-8
GL17582	40.0326	4.75463	1.98805	7.64109e-26	-2.79715	down	7.81063e-56	-4.2803	down	0.0180106	-0.874644		--	--	--	--	--	--	--	--	Function unknown	hypothetical protein GSI_05568 [Ganoderma sinense ZZ0214-1]
GL23971	599.664	87.8907	29.4972	1.50989e-41	-2.7622	down	2.8053e-133	-4.4976	down	2.97597e-24	-1.53061	down	Inorganic ion transport and metabolism	--	--	--	--	--	Ferritin-like	--	Function unknown	hypothetical protein DICSQDRAFT_172635 [Dichomitus squalens LYAD-421 SS1]
GL22210	54.03	8.42554	4.06513	4.13028e-49	-2.7113	down	8.99827e-69	-3.844	down	0.00079541	-0.91742		--	Molecular Function: structural constituent of cell wall (GO:0005199);; Cellular Component: fungal-type cell wall (GO:0009277);;	molecular function: structural molecule activity (GO:0005198);; cellular component: cell (GO:0005623);; cellular component: cell part (GO:0044464)	--	--	--	Fungal hydrophobin	Fruiting body protein SC3 OS=Schizophyllum commune OX=5334 GN=SC3 PE=1 SV=2	--	hypothetical protein GSI_10688 [Ganoderma sinense ZZ0214-1]
GL23472	182.359	33.0512	19.3961	3.46075e-44	-2.5202	down	3.5784e-133	-3.4394	down	3.57343e-06	-0.764216		--	--	--	--	--	--	Velvet factor	Probable velvet family sexual development regulator LACBIDRAFT_317102 OS=Laccaria bicolor (strain S238N-H82 / ATCC MYA-4686) OX=486041 GN=LACBIDRAFT_317102 PE=2 SV=1	Function unknown	hypothetical protein GSI_13256 [Ganoderma sinense ZZ0214-1]
GL25983	54.7597	9.58762	6.26871	4.58177e-31	-2.49078	down	1.24428e-42	-3.24061	down	0.0233567	-0.578634		General function prediction only	--	--	--	--	--	Hemerythrin HHE cation binding domain	Uncharacterized hemerythrin-like protein C869.06c OS=Schizosaccharomyces pombe (strain 972 / ATCC 24843) OX=284812 GN=SPAC869.06c PE=3 SV=1	Function unknown	hypothetical protein DICSQDRAFT_167024 [Dichomitus squalens LYAD-421 SS1]
GL24805	18.899	3.1612	2.47299	8.33349e-25	-2.48497	down	9.47429e-40	-3.05549	down	0.359717	-0.322372		Energy production and conversion	Molecular Function: oxidoreductase activity (GO:0016491);;	molecular function: catalytic activity (GO:0003824)	--	--	--	FAD binding domain	FAD-linked oxidoreductase afoF OS=Emericella nidulans (strain FGSC A4 / ATCC 38163 / CBS 112.46 / NRRL 194 / M139) OX=227321 GN=afoF PE=1 SV=1	Energy production and conversion	hypothetical protein GSI_09559 [Ganoderma sinense ZZ0214-1]
GL16582	79.5018	15.3801	8.77632	7.00105e-43	-2.44528	down	3.01253e-59	-3.33437	down	1.23112e-05	-0.787928		Posttranslational modification, protein turnover, chaperones	Molecular Function: transferase activity (GO:0016740);;	molecular function: catalytic activity (GO:0003824)	K00799|3.85119e-93|dsq:DICSQDRAFT_161976|K00799 glutathione S-transferase [EC:2.5.1.18] | (RefSeq) glutathione S-transferase	Glutathione metabolism (ko00480)	Posttranslational modification, protein turnover, chaperones	Glutathione S-transferase, N-terminal domain;; Glutathione S-transferase, N-terminal domain;; Glutathione S-transferase, C-terminal domain;; Glutathione S-transferase, N-terminal domain;; Glutathione S-transferase, C-terminal domain	Glutathione S-transferase hmp2 OS=Hypomyces subiculosus OX=193393 GN=hpm2 PE=1 SV=1	Posttranslational modification, protein turnover, chaperones	hypothetical protein GSI_02792 [Ganoderma sinense ZZ0214-1]
GL26584	16.416	2.71448	2.69667	1.7352e-20	-2.44306	down	2.81659e-18	-2.65543	down	0.971509	-0.0208851		--	--	--	--	--	--	--	--	--	hypothetical protein GSI_00086 [Ganoderma sinense ZZ0214-1]
GL27961	131.964	14.9616	6.65573	4.88805e-12	-2.44292	down	8.8718e-22	-3.9613	down	0.00527405	-0.919643		--	--	--	--	--	--	--	--	Function unknown	hypothetical protein DICSQDRAFT_139953 [Dichomitus squalens LYAD-421 SS1]
GL17913	458.695	94.328	47.2778	3.63816e-54	-2.38812	down	4.976e-159	-3.4875	down	1.93528e-12	-0.990239		Amino acid transport and metabolism	Molecular Function: serine-type carboxypeptidase activity (GO:0004185);; Biological Process: proteolysis (GO:0006508);;	biological process: metabolic process (GO:0008152);; molecular function: catalytic activity (GO:0003824)	K01288|0|dsq:DICSQDRAFT_99992|K01288 carboxypeptidase D [EC:3.4.16.6] | (RefSeq) alpha/beta-hydrolase	--	Posttranslational modification, protein turnover, chaperones;; Amino acid transport and metabolism	Serine carboxypeptidase	Carboxypeptidase Y homolog ARB_06361 OS=Arthroderma benhamiae (strain ATCC MYA-4681 / CBS 112371) OX=663331 GN=ARB_01587 PE=3 SV=1	Amino acid transport and metabolism	hypothetical protein GSI_08041 [Ganoderma sinense ZZ0214-1]
GL22026	47.1743	7.70597	7.27	4.95019e-17	-2.38379	down	3.05856e-17	-2.72133	down	0.875407	-0.0851308		--	--	--	--	--	--	--	--	--	--
GL29605	297.14	61.5155	31.4705	1.21578e-41	-2.34655	down	2.05863e-16	-3.11482	down	0.0844713	-0.676257		--	--	--	--	--	--	Peptidase inhibitor I66	--	--	hypothetical protein GSI_07836 [Ganoderma sinense ZZ0214-1]
GL16897	24.2719	4.8687	17.2095	2.08263e-24	-2.29164	down	0.00123811	-0.73041		8.39992e-14	1.58488	up	--	--	--	--	--	--	--	--	--	--
GL20732	18463.4	2796.05	28.6556	2.00098e-11	-2.25982	down	0	-9.42806	down	3.60263e-60	-4.7746	down	--	--	--	--	--	--	--	--	Function unknown	hypothetical protein GSI_01327 [Ganoderma sinense ZZ0214-1]
GL28232	564.166	133.79	57.9909	1.04032e-42	-2.19195	down	1.66279e-126	-3.48762	down	2.17503e-28	-1.2096	down	--	--	--	--	--	--	--	--	Function unknown	hypothetical protein DICSQDRAFT_172636 [Dichomitus squalens LYAD-421 SS1]
GL22215	4831.4	1151.17	377.165	7.90271e-36	-2.16917	down	4.05823e-110	-3.85655	down	8.72077e-49	-1.60135	down	--	Molecular Function: structural constituent of cell wall (GO:0005199);; Cellular Component: fungal-type cell wall (GO:0009277);;	molecular function: structural molecule activity (GO:0005198);; cellular component: cell (GO:0005623);; cellular component: cell part (GO:0044464)	--	--	--	Fungal hydrophobin	Fruiting body protein SC3 OS=Schizophyllum commune OX=5334 GN=SC3 PE=1 SV=2	--	hypothetical protein GSI_10690 [Ganoderma sinense ZZ0214-1]
GL26077	88.2462	21.4839	9.33532	1.91356e-44	-2.16336	down	1.08906e-89	-3.4236	down	2.29631e-18	-1.18385	down	--	--	--	--	--	--	Fungal hydrophobin	Hydrophobin-1 OS=Pisolithus tinctorius OX=37468 GN=HYD-1 PE=2 SV=1	Function unknown	hypothetical protein GSI_08064 [Ganoderma sinense ZZ0214-1]
GL29805	91.4067	9.75784	8.47401	4.69495e-08	-2.15487	down	3.61056e-09	-2.96297	down	0.501139	-0.208036		--	--	--	--	--	--	Peptidase inhibitor I66	Serine protease inhibitor OS=Lentinula edodes OX=5353 PE=1 SV=1	Posttranslational modification, protein turnover, chaperones	hypothetical protein GSI_07851 [Ganoderma sinense ZZ0214-1]
GL23285	13.7385	2.76106	1.87511	1.70707e-13	-2.13034	down	3.76213e-20	-2.89798	down	0.208634	-0.460985		Defense mechanisms	--	--	--	--	--	Pyridoxamine 5'-phosphate oxidase	--	Function unknown	hypothetical protein GSI_02618 [Ganoderma sinense ZZ0214-1]
Ganoderma_lucidum_G.260125-1_newGene_2230	15.8965	2.84149	1.47085	3.81141e-10	-2.09743	down	1.61983e-59	-3.56817	down	0.00122961	-0.854474		--	--	--	--	--	--	--	--	--	--
GL24524	40.3598	4.74244	3.00809	1.30793e-07	-2.07848	down	1.98899e-11	-3.2487	down	0.545456	-0.301614		Secondary metabolites biosynthesis, transport and catabolism;; Defense mechanisms	Cellular Component: membrane (GO:0016020);; Molecular Function: oxidoreductase activity (GO:0016491);; Molecular Function: metal ion binding (GO:0046872);;	cellular component: membrane (GO:0016020);; molecular function: catalytic activity (GO:0003824);; molecular function: binding (GO:0005488)	--	--	Secondary metabolites biosynthesis, transport and catabolism	Cytochrome ;; Cytochrome	Cytochrome monooxygenase psiH OS=Psilocybe cubensis OX=181762 GN=psiH PE=1 SV=1	Secondary metabolites biosynthesis, transport and catabolism	cytochrome [Ganoderma sinense ZZ0214-1]
GL24809	20.2138	4.66293	3.87289	6.27158e-17	-2.06504	down	3.09667e-26	-2.52677	down	0.525591	-0.250325		Coenzyme transport and metabolism	--	--	--	--	--	UbiA prenyltransferase family	Fumagillin beta-trans-bergamotene synthase af520 OS=Neosartorya fumigata (strain ATCC MYA-4609 / Af293 / CBS 101355 / FGSC A1100) OX=330879 GN=af520 PE=1 SV=1	Function unknown	hypothetical protein GSI_08984 [Ganoderma sinense ZZ0214-1]
GL15572	14.2791	2.98412	2.37479	4.15307e-12	-2.05664	down	2.57202e-11	-2.54035	down	0.586928	-0.25439		--	--	--	--	--	--	--	--	--	hypothetical protein BN946_scf184585.g4 [Trametes cinnabarina]
GL30151	136.6	36.8146	25.6842	2.0239e-28	-1.97658	down	7.42571e-51	-2.59907	down	0.00541124	-0.524014		--	--	--	--	--	--	Peptidase inhibitor I66	--	--	hypothetical protein GSI_07836 [Ganoderma sinense ZZ0214-1]
GL22139	185.416	50.2664	38.8153	9.47684e-25	-1.96987	down	5.30959e-38	-2.45837	down	0.00333606	-0.4002		Amino acid transport and metabolism	Molecular Function: cystathionine gamma-lyase activity (GO:0004123);; Biological Process: cysteine biosynthetic process via cystathionine (GO:0019343);; Biological Process: transsulfuration (GO:0019346);; Molecular Function: pyridoxal phosphate binding (GO:0030170);; Molecular Function: identical protein binding (GO:0042802);;	molecular function: catalytic activity (GO:0003824);; biological process: metabolic process (GO:0008152);; biological process: cellular process (GO:0009987);; biological process: single-organism process (GO:0044699);; molecular function: binding (GO:0005488)	K01758|0|dsq:DICSQDRAFT_93182|K01758 cystathionine gamma-lyase [EC:4.4.1.1] | (RefSeq) hypothetical protein	Glycine, serine and threonine metabolism (ko00260);; Cysteine and methionine metabolism (ko00270);; Selenocompound metabolism (ko00450);; Biosynthesis of antibiotics (ko01130);; Biosynthesis of amino acids (ko01230)	Amino acid transport and metabolism	Cys/Met metabolism PLP-dependent enzyme	Cystathionine gamma-lyase OS=Saccharomyces cerevisiae (strain ATCC 204508 / S288c) OX=559292 GN=CYS3 PE=1 SV=2	Amino acid transport and metabolism	cystathionine gamma-lyase 1 [Ganoderma lucidum]
GL22918	1073.93	298.221	167.803	1.81111e-29	-1.9581	down	5.0054e-63	-2.87429	down	5.34975e-09	-0.828934		Amino acid transport and metabolism	Molecular Function: peptidase activity, acting on L-amino acid peptides (GO:0070011);;	biological process: metabolic process (GO:0008152);; molecular function: catalytic activity (GO:0003824)	K01293|0|dsq:DICSQDRAFT_54156|K01293 Gly-Xaa carboxypeptidase [EC:3.4.17.4] | (RefSeq) carboxypeptidase S	--	Amino acid transport and metabolism	Peptidase family M20/M25/M40;; Peptidase dimerisation domain	Uncharacterized carboxypeptidase C24C9.08 OS=Schizosaccharomyces pombe (strain 972 / ATCC 24843) OX=284812 GN=SPAC24C9.08 PE=3 SV=1	Amino acid transport and metabolism	hypothetical protein GSI_12866 [Ganoderma sinense ZZ0214-1]
GL25062	13.1525	3.54593	3.73063	1.24093e-17	-1.92323	down	3.95879e-14	-1.98507	down	0.949394	0.0276921		--	--	--	--	--	--	--	--	--	hypothetical protein GSI_15615 [Ganoderma sinense ZZ0214-1]
GL20773	931.56	269.086	47.4908	3.38084e-27	-1.89332	down	0	-4.50011	down	3.33311e-56	-2.40263	down	--	--	--	--	--	--	--	--	Function unknown	hypothetical protein GSI_14908 [Ganoderma sinense ZZ0214-1]
GL19567	168.363	23.7245	23.5416	2.5505e-06	-1.89103	down	8.42989e-14	-2.79062	down	0.947394	-0.0378942		--	--	--	--	--	--	--	--	--	--
GL17757	321.993	69.5518	29.725	4.77014e-08	-1.87352	down	1.11074e-18	-3.3143	down	0.00534557	-0.942578		--	--	--	--	--	--	--	--	Function unknown	hypothetical protein GSI_05568 [Ganoderma sinense ZZ0214-1]
GL23290	111.247	33.5356	27.3228	7.03924e-34	-1.87253	down	2.88492e-29	-2.21937	down	0.0622572	-0.311529		Carbohydrate transport and metabolism	Molecular Function: hydrolase activity, hydrolyzing O-glycosyl compounds (GO:0004553);; Biological Process: carbohydrate metabolic process (GO:0005975);; Cellular Component: membrane (GO:0016020);;	molecular function: catalytic activity (GO:0003824);; biological process: metabolic process (GO:0008152);; cellular component: membrane (GO:0016020)	--	--	--	Glycosyl hydrolases family 35;; Beta-galactosidase jelly roll domain;; Beta-galactosidase, domain 2;; Beta-galactosidase, domain 3	Probable beta-galactosidase C OS=Aspergillus niger (strain CBS 513.88 / FGSC A1513) OX=425011 GN=lacC PE=3 SV=1	Carbohydrate transport and metabolism	hypothetical protein GSI_02607 [Ganoderma sinense ZZ0214-1]
GL29481	190.924	57.6343	101.385	1.6123e-26	-1.8421	down	1.14313e-09	-1.13833	down	0.00816807	0.682835		Function unknown	--	--	--	--	Function unknown	Protein of unknown function DUF89	Protein-glutamate O-methyltransferase SPCC1393.13 OS=Schizosaccharomyces pombe (strain 972 / ATCC 24843) OX=284812 GN=SPAC806.04c PE=3 SV=2	Function unknown	hypothetical protein GSI_06174 [Ganoderma sinense ZZ0214-1]
GL21181	87.0561	19.8348	18.2667	6.03041e-08	-1.84161	down	7.86827e-08	-2.22036	down	0.5866	-0.144026		Posttranslational modification, protein turnover, chaperones	--	--	K00799|3.09756e-138|dsq:DICSQDRAFT_105731|K00799 glutathione S-transferase [EC:2.5.1.18] | (RefSeq) hypothetical protein	Glutathione metabolism (ko00480)	--	Glutathione S-transferase, N-terminal domain;; Glutathione S-transferase, N-terminal domain;; Glutathione S-transferase, N-terminal domain	--	Posttranslational modification, protein turnover, chaperones	hypothetical protein GSI_10264 [Ganoderma sinense ZZ0214-1]
GL21207	78.6831	24.3888	21.5656	9.84132e-26	-1.80766	down	2.79914e-30	-2.07035	down	0.398249	-0.196774		--	--	--	--	--	--	--	--	--	hypothetical protein PYCCODRAFT_1401669 [Trametes coccinea BRFM310]
GL21866	147.104	47.096	56.2091	2.54075e-37	-1.79588	down	2.94945e-33	-1.62464	down	0.098604	0.211509		Carbohydrate transport and metabolism	Biological Process: carbohydrate transport (GO:0008643);; Cellular Component: integral component of membrane (GO:0016021);; Molecular Function: substrate-specific transmembrane transporter activity (GO:0022891);; Biological Process: transmembrane transport (GO:0055085);;	biological process: single-organism process (GO:0044699);; biological process: localization (GO:0051179);; cellular component: membrane (GO:0016020);; cellular component: membrane part (GO:0044425);; molecular function: transporter activity (GO:0005215)	--	--	General function prediction only	Sugar (and other) transporter;; Major Facilitator Superfamily	Probable glucose transporter rco-3 OS=Neurospora crassa (strain ATCC 24698 / 74-OR23-1A / CBS 708.71 / DSM 1257 / FGSC 987) OX=367110 GN=rco-3 PE=3 SV=2	Carbohydrate transport and metabolism	MFS monosaccharide transporter [Dichomitus squalens LYAD-421 SS1]
GL18913	81.7493	20.5916	20.0982	4.53525e-08	-1.76796	down	0.000926787	-1.77704	down	0.952409	-0.0371274		Energy production and conversion	Molecular Function: binding (GO:0005488);; Molecular Function: oxidoreductase activity (GO:0016491);;	molecular function: binding (GO:0005488);; molecular function: catalytic activity (GO:0003824)	K05916|0|dsq:DICSQDRAFT_148805|K05916 nitric oxide dioxygenase [EC:1.14.12.17] | (RefSeq) globin-like protein	--	Energy production and conversion	Oxidoreductase NAD-binding domain;; Globin;; Protoglobin;; Oxidoreductase FAD-binding domain	Flavohemoprotein OS=Saccharomyces cerevisiae (strain ATCC 204508 / S288c) OX=559292 GN=YHB1 PE=1 SV=2	Energy production and conversion	hypothetical protein GSI_12102 [Ganoderma sinense ZZ0214-1]
GL21838	1669.33	554.022	449.631	3.8144e-32	-1.74069	down	3.5852e-36	-2.108	down	0.0379026	-0.326072		Secondary metabolites biosynthesis, transport and catabolism;; Defense mechanisms	Molecular Function: binding (GO:0005488);; Molecular Function: oxidoreductase activity (GO:0016491);; Biological Process: response to stimulus (GO:0050896);;	molecular function: binding (GO:0005488);; molecular function: catalytic activity (GO:0003824);; biological process: response to stimulus (GO:0050896)	K17862|0|dsq:DICSQDRAFT_80992|K17862 linoleate 10R-lipoxygenase [EC:1.13.11.62] | (RefSeq) LDO1; heme peroxidase	--	General function prediction only	Animal haem peroxidase;; Cytochrome	Linoleate 10R-lipoxygenase OS=Neosartorya fumigata (strain ATCC MYA-4609 / Af293 / CBS 101355 / FGSC A1100) OX=330879 GN=ppoC PE=1 SV=2	Lipid transport and metabolism	cytochrome [Ganoderma sinense ZZ0214-1]
GL23128	20.8651	6.64531	5.43782	1.23816e-15	-1.72446	down	8.75049e-20	-2.11422	down	0.367119	-0.278808		Carbohydrate transport and metabolism	Molecular Function: hydrolase activity, hydrolyzing O-glycosyl compounds (GO:0004553);; Biological Process: carbohydrate metabolic process (GO:0005975);; Cellular Component: integral component of membrane (GO:0016021);; Molecular Function: carbohydrate binding (GO:0030246);;	molecular function: catalytic activity (GO:0003824);; biological process: metabolic process (GO:0008152);; cellular component: membrane (GO:0016020);; cellular component: membrane part (GO:0044425);; molecular function: binding (GO:0005488)	--	--	--	Glycosyl hydrolases family 16	--	Carbohydrate transport and metabolism	hypothetical protein GSI_05134 [Ganoderma sinense ZZ0214-1]
GL16795	75.8335	23.7502	24.9945	8.88931e-15	-1.72361	down	4.16962e-24	-1.81445	down	0.941842	0.0282353		--	--	--	--	--	--	--	--	--	hypothetical protein TRAPUB_1012 [Trametes pubescens]
GL18425	18.3385	5.84096	5.52528	2.93147e-17	-1.72213	down	1.77298e-19	-1.91293	down	0.690694	-0.109247		Carbohydrate transport and metabolism	Biological Process: carbohydrate metabolic process (GO:0005975);; Molecular Function: isomerase activity (GO:0016853);; Molecular Function: carbohydrate binding (GO:0030246);;	biological process: metabolic process (GO:0008152);; molecular function: catalytic activity (GO:0003824);; molecular function: binding (GO:0005488)	K01785|0|dsq:DICSQDRAFT_162364|K01785 aldose 1-epimerase [EC:5.1.3.3] | (RefSeq) galactose mutarotase-like protein	Glycolysis / Gluconeogenesis (ko00010);; Galactose metabolism (ko00052);; Biosynthesis of antibiotics (ko01130)	Carbohydrate transport and metabolism	Aldose 1-epimerase	Probable aldose 1-epimerase ARB_05372 OS=Arthroderma benhamiae (strain ATCC MYA-4681 / CBS 112371) OX=663331 GN=ARB_05372 PE=1 SV=1	Carbohydrate transport and metabolism	hypothetical protein GSI_09370 [Ganoderma sinense ZZ0214-1]
GL20486	8.40619	2.52196	2.40558	4.65608e-12	-1.72054	down	1.14409e-17	-1.97601	down	0.852382	-0.0915263		--	--	--	--	--	--	--	--	--	hypothetical protein GSI_08480 [Ganoderma sinense ZZ0214-1]
GL21100	402.763	130.512	80.0919	9.07055e-18	-1.71749	down	2.87766e-10	-2.34012	down	0.132948	-0.558338		--	--	--	--	--	--	--	--	--	--
GL24965	1101.79	368.963	256.023	1.48987e-20	-1.69085	down	9.54267e-37	-2.30502	down	0.117208	-0.479107		Cell wall/membrane/envelope biogenesis	--	--	--	--	--	--	--	--	hypothetical protein GSI_05335 [Ganoderma sinense ZZ0214-1]
GL16043	7.12302	2.17599	2.07904	8.98492e-11	-1.68871	down	1.6291e-06	-1.83744	down	0.884358	-0.0823911		Posttranslational modification, protein turnover, chaperones	--	--	K09935|1.29852e-87|dsq:DICSQDRAFT_66052|K09935 uncharacterized protein | (RefSeq) hypothetical protein	--	--	Domain of unknown function (DUF1768)	--	Function unknown	hypothetical protein GSI_12125 [Ganoderma sinense ZZ0214-1]
GL29735	19.9047	6.0856	3.29782	6.37647e-10	-1.67548	down	2.60311e-19	-2.66837	down	0.0288635	-0.722422		--	Cellular Component: membrane (GO:0016020);;	cellular component: membrane (GO:0016020)	--	--	--	--	--	Function unknown	hypothetical protein GSI_06371 [Ganoderma sinense ZZ0214-1]
GL29482	172.393	58.0689	45.0928	4.51662e-16	-1.66504	down	1.80489e-26	-2.13799	down	0.0127032	-0.385762		--	Molecular Function: N-acetyltransferase activity (GO:0008080);;	molecular function: catalytic activity (GO:0003824)	--	--	--	--	--	Function unknown	hypothetical protein GSI_06166 [Ganoderma sinense ZZ0214-1]
GL20916	21.8439	6.53167	6.08012	8.4552e-09	-1.65804	down	8.98944e-17	-2.01601	down	0.786407	-0.123813		--	--	--	--	--	--	--	--	--	--
GL24003	47.4908	16.6441	11.6855	1.21505e-21	-1.64926	down	5.7806e-39	-2.23644	down	0.000188454	-0.522718		Lipid transport and metabolism	Molecular Function: hydrolase activity (GO:0016787);;	molecular function: catalytic activity (GO:0003824)	--	--	Signal transduction mechanisms	Carboxylesterase family	Lipase 2 OS=Diutina rugosa OX=5481 GN=LIP2 PE=1 SV=1	Lipid transport and metabolism	hypothetical protein GSI_09234 [Ganoderma sinense ZZ0214-1]
GL23247	2173.04	777.656	394.273	3.91689e-25	-1.63012	down	1.39801e-61	-2.67004	down	7.55806e-17	-0.984321		--	--	--	--	--	--	--	--	--	hypothetical protein GSI_04912 [Ganoderma sinense ZZ0214-1]
GL22603	22.6221	5.52289	13.0721	1.59684e-05	-1.61619	down	0.183906	-0.791169		0.0882557	0.706014		--	Molecular Function: iron ion binding (GO:0005506);; Cellular Component: cytoplasm (GO:0005737);; Biological Process: inositol catabolic process (GO:0019310);; Molecular Function: inositol oxygenase activity (GO:0050113);; Biological Process: oxidation-reduction process (GO:0055114);;	molecular function: binding (GO:0005488);; cellular component: cell (GO:0005623);; cellular component: cell part (GO:0044464);; biological process: metabolic process (GO:0008152);; biological process: cellular process (GO:0009987);; biological process: single-organism process (GO:0044699);; molecular function: catalytic activity (GO:0003824)	K00469|0|dsq:DICSQDRAFT_182627|K00469 inositol oxygenase [EC:1.13.99.1] | (RefSeq) myo-inositol oxygenase	Ascorbate and aldarate metabolism (ko00053);; Inositol phosphate metabolism (ko00562)	General function prediction only	Myo-inositol oxygenase	--	Function unknown	hypothetical protein GSI_14348 [Ganoderma sinense ZZ0214-1]
GL22518	6.30109	2.00345	1.65846	1.65938e-09	-1.61394	down	2.06074e-10	-2.01119	down	0.502668	-0.256652		--	--	--	--	--	--	--	--	Function unknown	hypothetical protein GSI_14431 [Ganoderma sinense ZZ0214-1]
GL21042	5.4549	1.85496	2.10419	5.45354e-13	-1.60845	down	3.81747e-11	-1.55076	down	0.706138	0.131963		--	--	--	--	--	--	--	--	Function unknown	hypothetical protein GSI_09069 [Ganoderma sinense ZZ0214-1]
GL18309	315.938	113.27	67.2412	2.41557e-16	-1.58974	down	1.00035e-09	-2.24478	down	0.0698218	-0.614298		Lipid transport and metabolism	--	--	--	--	Lipid transport and metabolism	Phosphatidylserine decarboxylase	L-tryptophan decarboxylase psiD OS=Psilocybe cubensis OX=181762 GN=psiD PE=1 SV=1	Lipid transport and metabolism	hypothetical protein GSI_07166 [Ganoderma sinense ZZ0214-1]
GL27931	44.1312	15.4106	11.6079	7.16997e-14	-1.58555	down	2.26628e-21	-2.09077	down	0.0258885	-0.418875		Lipid transport and metabolism;; Secondary metabolites biosynthesis, transport and catabolism;; General function prediction only	--	--	--	--	Secondary metabolites biosynthesis, transport and catabolism	short chain dehydrogenase;; Enoyl-(Acyl carrier protein) reductase	Uncharacterized oxidoreductase C162.03 OS=Schizosaccharomyces pombe (strain 972 / ATCC 24843) OX=284812 GN=SPCC162.03 PE=3 SV=1	Function unknown	hypothetical protein GSI_15419 [Ganoderma sinense ZZ0214-1]
GL16123	36.2391	12.5768	14.2867	1.09294e-11	-1.57936	down	4.98119e-11	-1.53986	down	0.703087	0.128946		--	--	--	--	--	--	--	--	--	hypothetical protein GSI_11947 [Ganoderma sinense ZZ0214-1]
GL25452	132.816	50.6842	46.1463	7.59281e-48	-1.57176	down	1.35932e-52	-1.75833	down	0.231354	-0.16496		Carbohydrate transport and metabolism	Cellular Component: integral component of membrane (GO:0016021);; Biological Process: transmembrane transport (GO:0055085);;	cellular component: membrane (GO:0016020);; cellular component: membrane part (GO:0044425);; biological process: localization (GO:0051179)	K02429|0|dsq:DICSQDRAFT_159500|K02429 MFS transporter, FHS family, L-fucose permease | (RefSeq) MFS general substrate transporter	--	--	--	--	Carbohydrate transport and metabolism	MFS general substrate transporter [Ganoderma sinense ZZ0214-1]
Ganoderma_lucidum_G.260125-1_newGene_2228	4.82835	1.67476	1.10447	6.37138e-11	-1.56754	down	2.12833e-21	-2.25682	down	0.156782	-0.489148		--	--	--	--	--	--	--	--	--	hypothetical protein GSI_02567 [Ganoderma sinense ZZ0214-1]
GL23305	15.0498	5.47558	3.63708	3.06247e-18	-1.56587	down	3.54229e-38	-2.23893	down	0.00363748	-0.5824		Coenzyme transport and metabolism;; Energy production and conversion	--	--	K00480|4.93397e-176|dsq:DICSQDRAFT_174400|K00480 salicylate hydroxylase [EC:1.14.13.1] | (RefSeq) FAD/NAD(P)-binding domain-containing protein	--	--	FAD binding domain	FAD-dependent monooxygenase SAT7 OS=Stachybotrys chartarum (strain CBS 109288 / IBT 7711) OX=1280523 GN=SAT7 PE=3 SV=1	Energy production and conversion;; Coenzyme transport and metabolism	hypothetical protein GSI_03082 [Ganoderma sinense ZZ0214-1]
GL17581	442.574	166.567	139.03	5.57871e-20	-1.54818	down	1.40845e-28	-1.88885	down	0.11651	-0.284202		--	--	--	--	--	--	--	--	Function unknown	hypothetical protein GSI_05559 [Ganoderma sinense ZZ0214-1]
GL23034	294.265	114.316	87.0221	6.34553e-31	-1.53166	down	2.8336e-22	-1.95737	down	0.210008	-0.375859		Amino acid transport and metabolism	Biological Process: cellular amino acid metabolic process (GO:0006520);; Molecular Function: transferase activity, transferring alkyl or aryl (other than methyl) groups (GO:0016765);; Molecular Function: pyridoxal phosphate binding (GO:0030170);;	biological process: metabolic process (GO:0008152);; biological process: cellular process (GO:0009987);; biological process: single-organism process (GO:0044699);; molecular function: catalytic activity (GO:0003824);; molecular function: binding (GO:0005488)	K17069|0|dsq:DICSQDRAFT_170701|K17069 O-acetylhomoserine/O-acetylserine sulfhydrylase [EC:2.5.1.49 2.5.1.47] | (RefSeq) O-acetylhomoserine ami	Cysteine and methionine metabolism (ko00270);; Sulfur metabolism (ko00920);; Biosynthesis of antibiotics (ko01130);; Carbon metabolism (ko01200);; Biosynthesis of amino acids (ko01230)	Amino acid transport and metabolism	Cys/Met metabolism PLP-dependent enzyme;; Aminotransferase class I and II;; DegT/DnrJ/EryC1/StrS aminotransferase family;; Aminotransferase class-V;; Beta-eliminating lyase;; Glycine cleavage system P-protein;; Methionine gamma-lyase;; O-phosphoseryl-tRNA(Sec) selenium transferase, SepSecS	Homocysteine synthase OS=Emericella nidulans (strain FGSC A4 / ATCC 38163 / CBS 112.46 / NRRL 194 / M139) OX=227321 GN=cysD PE=1 SV=2	Amino acid transport and metabolism	hypothetical protein GSI_05269 [Ganoderma sinense ZZ0214-1]
GL21056	576.296	217.325	126.287	2.53533e-13	-1.50765	down	6.6834e-27	-2.36507	down	0.0687743	-0.63378		Secondary metabolites biosynthesis, transport and catabolism;; Defense mechanisms	Molecular Function: monooxygenase activity (GO:0004497);; Molecular Function: iron ion binding (GO:0005506);; Cellular Component: integral component of membrane (GO:0016021);; Molecular Function: oxidoreductase activity, acting on paired donors, with incorporation or reduction of molecular oxygen (GO:0016705);; Molecular Function: heme binding (GO:0020037);; Biological Process: oxidation-reductio…	biological process: metabolic process (GO:0008152);; biological process: single-organism process (GO:0044699);; molecular function: catalytic activity (GO:0003824);; molecular function: binding (GO:0005488);; cellular component: membrane (GO:0016020);; cellular component: membrane part (GO:0044425)	--	--	Secondary metabolites biosynthesis, transport and catabolism	Cytochrome	Cytochrome monooxygenase psiH OS=Psilocybe cubensis OX=181762 GN=psiH PE=1 SV=1	Secondary metabolites biosynthesis, transport and catabolism	cytochrome [Ganoderma sinense ZZ0214-1]
GL19841	6.18504	2.28612	2.00262	2.30736e-10	-1.49738	down	4.852e-13	-1.80325	down	0.567786	-0.196123		Posttranslational modification, protein turnover, chaperones	Molecular Function: serine-type endopeptidase activity (GO:0004252);; Biological Process: proteolysis (GO:0006508);;	biological process: metabolic process (GO:0008152);; molecular function: catalytic activity (GO:0003824)	K01279|0|dsq:DICSQDRAFT_91417|K01279 tripeptidyl-peptidase I [EC:3.4.14.9] | (RefSeq) family S53 protease	--	--	Pro-kumamolisin, activation domain;; Subtilase family	Tripeptidyl-peptidase sed3 OS=Neosartorya fumigata (strain ATCC MYA-4609 / Af293 / CBS 101355 / FGSC A1100) OX=330879 GN=sed3 PE=1 SV=1	Posttranslational modification, protein turnover, chaperones	hypothetical protein GSI_04698 [Ganoderma sinense ZZ0214-1]
GL16740	808.715	305.811	38.7528	2.04337e-12	-1.48212	down	5.28516e-103	-4.47744	down	4.07353e-13	-2.21299	down	--	--	--	--	--	--	--	--	--	hypothetical protein GSI_13266 [Ganoderma sinense ZZ0214-1]
GL25337	116.669	45.9524	148.039	1.08373e-16	-1.48146	down	0.721032	0.0811859		8.77969e-48	1.60397	up	Function unknown	Molecular Function: FMN binding (GO:0010181);; Molecular Function: oxidoreductase activity (GO:0016491);; Biological Process: oxidation-reduction process (GO:0055114);;	molecular function: binding (GO:0005488);; molecular function: catalytic activity (GO:0003824);; biological process: metabolic process (GO:0008152);; biological process: single-organism process (GO:0044699)	--	--	--	Pyridoxamine 5'-phosphate oxidase like;; Pyridoxamine 5'-phosphate oxidase	Protein bli-3 OS=Neurospora crassa (strain ATCC 24698 / 74-OR23-1A / CBS 708.71 / DSM 1257 / FGSC 987) OX=367110 GN=bli-3 PE=2 SV=1	Function unknown	hypothetical protein GSI_01565 [Ganoderma sinense ZZ0214-1]
GL19520	2380.95	661.519	280.041	0.000158887	-1.462	down	2.07404e-19	-3.07091	down	0.0147012	-0.889642		--	--	--	--	--	--	--	--	Function unknown	hypothetical protein GSI_15314 [Ganoderma sinense ZZ0214-1]
GL30405	84.867	32.9439	21.7719	2.01799e-11	-1.45768	down	9.44093e-21	-2.13812	down	0.00290019	-0.587082		--	--	--	--	--	--	--	--	--	hypothetical protein GSI_06924 [Ganoderma sinense ZZ0214-1]
GL24807	468.276	186.265	171.5	5.21891e-14	-1.45617	down	3.79672e-06	-1.57669	down	0.723399	-0.131577		Energy production and conversion	Molecular Function: oxidoreductase activity (GO:0016491);;	molecular function: catalytic activity (GO:0003824)	--	--	--	FAD binding domain	FAD-linked oxidoreductase afoF OS=Emericella nidulans (strain FGSC A4 / ATCC 38163 / CBS 112.46 / NRRL 194 / M139) OX=227321 GN=afoF PE=1 SV=1	Energy production and conversion	hypothetical protein GSI_09559 [Ganoderma sinense ZZ0214-1]
GL22721	524.386	216.749	105.546	5.63927e-21	-1.43788	down	2.18964e-58	-2.52584	down	5.34249e-28	-1.04934	down	--	Cellular Component: integral component of membrane (GO:0016021);;	cellular component: membrane (GO:0016020);; cellular component: membrane part (GO:0044425)	--	--	Lipid transport and metabolism	--	--	Function unknown	hypothetical protein GSI_08330 [Ganoderma sinense ZZ0214-1]
GL17219	75.173	30.8318	50.9296	9.98311e-14	-1.41308	down	1.61723e-05	-0.803128		1.95011e-05	0.653567		--	--	--	--	--	--	--	--	--	--
GL18371	17103	7194.42	2694.22	1.16533e-19	-1.40925	down	5.54819e-85	-2.87942	down	4.26602e-42	-1.41734	down	--	--	--	--	--	--	--	--	Function unknown	hypothetical protein GSI_14908 [Ganoderma sinense ZZ0214-1]
GL22063	90.8507	37.0989	49.5349	1.44804e-13	-1.40841	down	0.0100628	-1.01936		0.350388	0.315803		--	--	--	--	--	--	Ricin-type beta-trefoil lectin domain-like	--	--	hypothetical protein GSI_03319 [Ganoderma sinense ZZ0214-1]
GL31761	2295.62	955.817	537.091	1.32487e-14	-1.40432	down	4.05963e-41	-2.31031	down	2.37856e-14	-0.84656		Secondary metabolites biosynthesis, transport and catabolism;; Defense mechanisms	Molecular Function: binding (GO:0005488);; Molecular Function: oxidoreductase activity (GO:0016491);;	molecular function: binding (GO:0005488);; molecular function: catalytic activity (GO:0003824)	--	--	Secondary metabolites biosynthesis, transport and catabolism	Cytochrome	Ent-kaurene oxidase OS=Gibberella intermedia OX=948311 GN=CYP503A1 PE=1 SV=1	Secondary metabolites biosynthesis, transport and catabolism	cytochrome [Ganoderma sinense ZZ0214-1]
GL23974	14.2255	5.7668	5.01208	3.19506e-10	-1.39845	down	1.94522e-12	-1.69232	down	0.401082	-0.215569		Energy production and conversion	--	--	--	--	--	--	--	Energy production and conversion	FAD/NAD(P)-binding domain-containing protein, partial [Dichomitus squalens LYAD-421 SS1]
GL21007	256.995	110.752	64.5967	4.31488e-31	-1.39752	down	7.8729e-64	-2.21905	down	2.3648e-16	-0.794847		--	Molecular Function: lyase activity (GO:0016829);; Cellular Component: periplasmic space (GO:0042597);;	molecular function: catalytic activity (GO:0003824);; cellular component: cell (GO:0005623);; cellular component: cell part (GO:0044464)	--	--	--	Alginate lyase	--	Function unknown	hypothetical protein GSI_09222 [Ganoderma sinense ZZ0214-1]
GL27835	35.6525	14.732	16.7805	1.33331e-11	-1.39243	down	4.17944e-10	-1.30976	down	0.441361	0.145828		--	--	--	--	--	--	--	--	Function unknown	transporter [Ganoderma sinense ZZ0214-1]
GL16905	27.7669	11.412	7.63635	5.38516e-12	-1.38991	down	3.20882e-34	-2.07729	down	0.0102215	-0.57092		Posttranslational modification, protein turnover, chaperones	--	--	--	--	--	Glutathione S-transferase, N-terminal domain;; Glutathione S-transferase, N-terminal domain;; Glutathione S-transferase, C-terminal domain;; Glutathione S-transferase, C-terminal domain;; Glutathione S-transferase, C-terminal domain	Glutathione S-transferase-like protein ustS OS=Aspergillus flavus (strain ATCC 200026 / FGSC A1120 / NRRL 3357 / JCM 12722 / SRRC 167) OX=332952 GN=ustS PE=1 SV=2	Posttranslational modification, protein turnover, chaperones	hypothetical protein GSI_15317 [Ganoderma sinense ZZ0214-1]
GL23776	882.217	376.684	167.101	3.84331e-20	-1.38686	down	2.60081e-65	-2.60912	down	1.11964e-19	-1.16446	down	--	Cellular Component: membrane (GO:0016020);;	cellular component: membrane (GO:0016020)	--	--	--	--	--	Function unknown	hypothetical protein GSI_15167 [Ganoderma sinense ZZ0214-1]
GL23263	668.838	284.067	375.229	6.33755e-15	-1.38006	down	6.74876e-07	-1.05994	down	0.291613	0.320286		Energy production and conversion	--	--	--	--	Secondary metabolites biosynthesis, transport and catabolism	short chain dehydrogenase;; Enoyl-(Acyl carrier protein) reductase;; KR domain	Uncharacterized oxidoreductase C162.03 OS=Schizosaccharomyces pombe (strain 972 / ATCC 24843) OX=284812 GN=SPCC162.03 PE=3 SV=1	Function unknown	hypothetical protein GSI_02712 [Ganoderma sinense ZZ0214-1]
GL31640	19.2298	8.18051	8.81242	2.19104e-14	-1.37373	down	1.23401e-12	-1.3481	down	0.76537	0.070269		Secondary metabolites biosynthesis, transport and catabolism	Molecular Function: hydrolase activity, acting on carbon-nitrogen (but not peptide) bonds (GO:0016810);;	molecular function: catalytic activity (GO:0003824)	--	--	--	--	--	Secondary metabolites biosynthesis, transport and catabolism	composite domain of metallo-dependent hydrolase [Dichomitus squalens LYAD-421 SS1]
GL18988	97.3632	39.6819	67.7861	7.46739e-10	-1.37186	down	0.0852541	-0.687791		1.29477e-05	0.702113		Amino acid transport and metabolism;; General function prediction only	Molecular Function: zinc ion binding (GO:0008270);; Molecular Function: oxidoreductase activity (GO:0016491);; Biological Process: oxidation-reduction process (GO:0055114);;	molecular function: binding (GO:0005488);; molecular function: catalytic activity (GO:0003824);; biological process: metabolic process (GO:0008152);; biological process: single-organism process (GO:0044699)	K00008|0|dsq:DICSQDRAFT_108881|K00008 L-iditol 2-dehydrogenase [EC:1.1.1.14] | (RefSeq) GroES-like protein	Pentose and glucuronate interconversions (ko00040);; Fructose and mannose metabolism (ko00051)	Secondary metabolites biosynthesis, transport and catabolism	Alcohol dehydrogenase GroES-like domain;; Zinc-binding dehydrogenase;; Glucose dehydrogenase C-terminus;; Zinc-binding dehydrogenase	Probable D-xylulose reductase A OS=Neosartorya fumigata (strain ATCC MYA-4609 / Af293 / CBS 101355 / FGSC A1100) OX=330879 GN=xdhA PE=3 SV=2	Amino acid transport and metabolism	hypothetical protein GSI_14448 [Ganoderma sinense ZZ0214-1]
GL23370	23.9219	10.0703	17.288	3.18755e-11	-1.36492	down	0.000491541	-0.713024		1.27219e-06	0.707126		Inorganic ion transport and metabolism	Cellular Component: membrane (GO:0016020);; Molecular Function: oxidoreductase activity (GO:0016491);;	cellular component: membrane (GO:0016020);; molecular function: catalytic activity (GO:0003824)	--	--	Secondary metabolites biosynthesis, transport and catabolism	Pyridine nucleotide-disulphide oxidoreductase;; Flavin-binding monooxygenase-like;; NAD(P)-binding Rossmann-like domain;; FAD-NAD(P)-binding;; Flavin containing amine oxidoreductase;; L-lysine 6-monooxygenase (NADPH-requiring);; Pyridine nucleotide-disulphide oxidoreductase	Flavin-containing monooxygenase ustF1 OS=Aspergillus flavus (strain ATCC 200026 / FGSC A1120 / NRRL 3357 / JCM 12722 / SRRC 167) OX=332952 GN=ustF1 PE=1 SV=1	Inorganic ion transport and metabolism	hypothetical protein GSI_03183 [Ganoderma sinense ZZ0214-1]
GL28021	18.6798	8.05768	8.15502	6.587e-17	-1.3553	down	9.86649e-22	-1.41611	down	0.949676	-0.0171321		Function unknown	--	--	--	--	--	Domain of unknown function (DUF4139);; N-terminal domain of unknown function (DUF4140)	--	Function unknown	hypothetical protein GSI_05625 [Ganoderma sinense ZZ0214-1]
GL25402	25.5651	4.30724	8.27982	0.00194724	-1.35348	down	0.024124	-1.3627		0.58282	0.254685		--	--	--	--	--	--	--	--	Function unknown	glycopeptide [Dichomitus squalens LYAD-421 SS1]
GL15529	147.413	64.7463	64.6427	9.35048e-22	-1.35107	down	8.91908e-23	-1.41595	down	0.841957	-0.0359017		Amino acid transport and metabolism	Molecular Function: transaminase activity (GO:0008483);; Molecular Function: pyridoxal phosphate binding (GO:0030170);;	molecular function: catalytic activity (GO:0003824);; molecular function: binding (GO:0005488)	K00819|0|dsq:DICSQDRAFT_88290|K00819 ornithine--oxo-acid transaminase [EC:2.6.1.13] | (RefSeq) ornithine-oxo-acid aminotransferase	Arginine and proline metabolism (ko00330);; Biosynthesis of antibiotics (ko01130)	Amino acid transport and metabolism	Aminotransferase class-III	Ornithine aminotransferase car2 OS=Schizosaccharomyces pombe (strain 972 / ATCC 24843) OX=284812 GN=car2 PE=2 SV=1	Amino acid transport and metabolism	hypothetical protein GSI_11613 [Ganoderma sinense ZZ0214-1]
GL29595	36.7297	15.1542	30.1788	6.49576e-09	-1.35057	down	0.0763311	-0.507002		1.11202e-05	0.876189		--	--	--	--	--	--	--	--	--	hypothetical protein GSI_05759 [Ganoderma sinense ZZ0214-1]
GL30893	3.88903	1.24823	1.07405	0.000387534	-1.33852	down	3.27424e-05	-1.77844	down	--	--	--	--	Molecular Function: structural constituent of cell wall (GO:0005199);; Cellular Component: fungal-type cell wall (GO:0009277);;	molecular function: structural molecule activity (GO:0005198);; cellular component: cell (GO:0005623);; cellular component: cell part (GO:0044464)	--	--	--	Fungal hydrophobin	--	Function unknown	hypothetical protein GSI_10690 [Ganoderma sinense ZZ0214-1]
GL24883	907.054	395.684	254.861	7.34302e-13	-1.33667	down	1.86029e-30	-2.04573	down	5.16205e-09	-0.653948		Secondary metabolites biosynthesis, transport and catabolism;; Defense mechanisms	Molecular Function: monooxygenase activity (GO:0004497);; Molecular Function: iron ion binding (GO:0005506);; Molecular Function: oxidoreductase activity, acting on paired donors, with incorporation or reduction of molecular oxygen (GO:0016705);; Molecular Function: heme binding (GO:0020037);; Biological Process: oxidation-reduction process (GO:0055114);;	biological process: metabolic process (GO:0008152);; biological process: single-organism process (GO:0044699);; molecular function: catalytic activity (GO:0003824);; molecular function: binding (GO:0005488)	--	--	Secondary metabolites biosynthesis, transport and catabolism;; Lipid transport and metabolism	Cytochrome	Cytochrome monooxygenase FUM15 OS=Gibberella moniliformis (strain M3125 / FGSC 7600) OX=334819 GN=FUM15 PE=3 SV=1	Secondary metabolites biosynthesis, transport and catabolism	cytochrome [Ganoderma sinense ZZ0214-1]
GL29250	106.343	45.9613	50.6581	6.44637e-11	-1.33202	down	7.06006e-12	-1.30136	down	0.655894	0.0954871		Secondary metabolites biosynthesis, transport and catabolism	Molecular Function: oxidoreductase activity (GO:0016491);; Molecular Function: metal ion binding (GO:0046872);; Biological Process: oxidation-reduction process (GO:0055114);;	molecular function: catalytic activity (GO:0003824);; molecular function: binding (GO:0005488);; biological process: metabolic process (GO:0008152);; biological process: single-organism process (GO:0044699)	--	--	Secondary metabolites biosynthesis, transport and catabolism;; General function prediction only	non-haem dioxygenase in morphine synthesis N-terminal;; 2OG-Fe(II) oxygenase superfamily	Oxidoreductase vrtI OS=Penicillium aethiopicum OX=36650 GN=vrtI PE=1 SV=1	Function unknown	hypothetical protein GSI_00019 [Ganoderma sinense ZZ0214-1]
GL24337	137.146	61.9034	53.9616	8.36782e-32	-1.3304	down	6.07902e-31	-1.57342	down	0.141694	-0.224453		Carbohydrate transport and metabolism	Biological Process: carbohydrate transport (GO:0008643);; Cellular Component: integral component of membrane (GO:0016021);; Molecular Function: substrate-specific transmembrane transporter activity (GO:0022891);; Biological Process: transmembrane transport (GO:0055085);;	biological process: single-organism process (GO:0044699);; biological process: localization (GO:0051179);; cellular component: membrane (GO:0016020);; cellular component: membrane part (GO:0044425);; molecular function: transporter activity (GO:0005215)	--	--	General function prediction only	Sugar (and other) transporter;; Major Facilitator Superfamily	MFS glucose transporter mfs1 OS=Aspergillus flavus (strain ATCC 200026 / FGSC A1120 / NRRL 3357 / JCM 12722 / SRRC 167) OX=332952 GN=mfs1 PE=2 SV=1	Carbohydrate transport and metabolism	MFS general substrate transporter [Ganoderma sinense ZZ0214-1]
GL22664	58.925	25.9746	22.7676	3.65199e-13	-1.3288	down	3.21444e-17	-1.59412	down	0.0784039	-0.219455		--	--	--	--	--	--	Peptidase family S41	--	Function unknown	hypothetical protein GSI_14454 [Ganoderma sinense ZZ0214-1]
GL29165	20.6982	8.17297	9.31066	1.26218e-05	-1.32767	down	8.98963e-05	-1.32407	down	0.69422	0.130039		--	--	--	--	--	--	--	--	--	hypothetical protein GSI_00463 [Ganoderma sinense ZZ0214-1]
GL25873	28.1287	6.56614	5.44972	0.00215301	-1.32497	down	0.000180581	-2.0356	down	0.410506	-0.267449		Posttranslational modification, protein turnover, chaperones	--	--	K00799|4.5657e-132|dsq:DICSQDRAFT_100284|K00799 glutathione S-transferase [EC:2.5.1.18] | (RefSeq) hypothetical protein	Glutathione metabolism (ko00480)	Posttranslational modification, protein turnover, chaperones	Glutathione S-transferase, N-terminal domain;; Glutathione S-transferase, N-terminal domain;; Glutathione S-transferase, N-terminal domain	--	Posttranslational modification, protein turnover, chaperones	hypothetical protein GSI_02202 [Ganoderma sinense ZZ0214-1]
GL22040	33.0819	14.6525	57.2911	9.10172e-15	-1.32479	down	0.00128159	0.527531		7.32104e-57	1.86803	up	--	--	--	--	--	--	--	--	Function unknown	hypothetical protein GSI_03227 [Ganoderma sinense ZZ0214-1]
GL21492	35.9481	15.5386	10.484	5.68765e-10	-1.3165	down	1.93028e-17	-1.9472	down	0.0703117	-0.514913		--	--	--	--	--	--	--	--	--	--
GL18541	8.55478	3.66655	2.64545	1.22251e-09	-1.31253	down	6.18887e-20	-1.86999	down	0.140365	-0.433634		Energy production and conversion;; General function prediction only	Molecular Function: zinc ion binding (GO:0008270);; Molecular Function: oxidoreductase activity (GO:0016491);; Biological Process: oxidation-reduction process (GO:0055114);;	molecular function: binding (GO:0005488);; molecular function: catalytic activity (GO:0003824);; biological process: metabolic process (GO:0008152);; biological process: single-organism process (GO:0044699)	--	--	Energy production and conversion;; General function prediction only	Zinc-binding dehydrogenase;; Zinc-binding dehydrogenase;; Alcohol dehydrogenase GroES-like domain	Zinc-type alcohol dehydrogenase-like protein C1773.06c OS=Schizosaccharomyces pombe (strain 972 / ATCC 24843) OX=284812 GN=SPBC1773.06c PE=3 SV=1	Energy production and conversion	hypothetical protein GSI_11597 [Ganoderma sinense ZZ0214-1]
GL17079	20.925	9.01817	9.22199	1.43567e-09	-1.31181	down	0.0365074	-1.1388		0.995316	0.00451858		--	--	--	--	--	--	--	--	--	hypothetical protein DICSQDRAFT_156386 [Dichomitus squalens LYAD-421 SS1]
GL19621	40.2568	18.2551	16.5832	1.03001e-22	-1.31179	down	2.95749e-21	-1.49591	down	0.493989	-0.15824		--	--	--	--	--	--	--	--	--	hypothetical protein GSI_10945 [Ganoderma sinense ZZ0214-1]
GL16738	1680.69	751.241	279.069	3.32225e-15	-1.31142	down	5.40106e-41	-2.75914	down	0.000141037	-1.15501	down	Posttranslational modification, protein turnover, chaperones	--	--	K00799|2.02135e-88|dsq:DICSQDRAFT_161976|K00799 glutathione S-transferase [EC:2.5.1.18] | (RefSeq) glutathione S-transferase	Glutathione metabolism (ko00480)	Posttranslational modification, protein turnover, chaperones	Glutathione S-transferase, N-terminal domain;; Glutathione S-transferase, C-terminal domain;; Glutathione S-transferase, N-terminal domain;; Glutathione S-transferase, N-terminal domain;; Glutathione S-transferase, C-terminal domain;; Glutathione S-transferase, C-terminal domain	Glutathione S-transferase hmp2 OS=Hypomyces subiculosus OX=193393 GN=hpm2 PE=1 SV=1	Posttranslational modification, protein turnover, chaperones	hypothetical protein GSI_13275 [Ganoderma sinense ZZ0214-1]
GL28017	3.44671	1.35219	0.843923	1.48071e-05	-1.30729	down	2.92331e-09	-2.07197	down	0.289147	-0.46258		Function unknown	--	--	--	--	--	--	--	Function unknown	hypothetical protein GSI_05596 [Ganoderma sinense ZZ0214-1]
GL30376	968.948	374.372	268.674	7.05579e-05	-1.30234	down	2.33976e-20	-2.03979	down	0.23469	-0.417231		Function unknown	--	--	--	--	--	Uncharacterized alpha/beta hydrolase domain (DUF2235);; Uncharacterized alpha/beta hydrolase domain (DUF2235)	Uncharacterized protein YEL023C OS=Saccharomyces cerevisiae (strain ATCC 204508 / S288c) OX=559292 GN=YEL023C PE=1 SV=1	Function unknown	hypothetical protein GSI_05977 [Ganoderma sinense ZZ0214-1]
GL15657	50.6262	22.8614	21.8813	1.05007e-14	-1.30097	down	8.21916e-19	-1.44071	down	0.644591	-0.0954202		--	--	--	--	--	--	F-box-like	--	Function unknown	hypothetical protein GSI_12693 [Ganoderma sinense ZZ0214-1]
GL16746	201.721	21.8937	13.9906	0.00282922	-1.29527	down	1.40037e-05	-2.63611	down	0.182448	-0.507675		Posttranslational modification, protein turnover, chaperones	Molecular Function: transferase activity (GO:0016740);;	molecular function: catalytic activity (GO:0003824)	K00799|4.66757e-119|dsq:DICSQDRAFT_107335|K00799 glutathione S-transferase [EC:2.5.1.18] | (RefSeq) glutathione S-transferase C-terminal-like protein	Glutathione metabolism (ko00480)	Posttranslational modification, protein turnover, chaperones	Glutathione S-transferase, N-terminal domain;; Glutathione S-transferase, N-terminal domain;; Glutathione S-transferase, C-terminal domain;; Glutathione S-transferase, N-terminal domain;; Glutathione S-transferase, C-terminal domain	Glutathione S-transferase hmp2 OS=Hypomyces subiculosus OX=193393 GN=hpm2 PE=1 SV=1	Posttranslational modification, protein turnover, chaperones	hypothetical protein GSI_13365 [Ganoderma sinense ZZ0214-1]
GL23404	7.56579	3.27198	3.6208	1.44268e-08	-1.29424	down	9.81285e-08	-1.25943	down	0.791734	0.0972408		--	--	--	--	--	--	Protein kinase domain	--	Signal transduction mechanisms	hypothetical protein GSI_01500 [Ganoderma sinense ZZ0214-1]
GL27846	14.9465	6.70174	4.63523	5.17924e-11	-1.2905	down	1.85184e-10	-1.82683	down	0.131696	-0.467545		--	Molecular Function: hydrolase activity, hydrolyzing O-glycosyl compounds (GO:0004553);; Biological Process: carbohydrate metabolic process (GO:0005975);; Cellular Component: integral component of membrane (GO:0016021);;	molecular function: catalytic activity (GO:0003824);; biological process: metabolic process (GO:0008152);; cellular component: membrane (GO:0016020);; cellular component: membrane part (GO:0044425)	--	--	--	--	--	Carbohydrate transport and metabolism	hypothetical protein GSI_05134 [Ganoderma sinense ZZ0214-1]
GL27669	22.897	9.60576	22.0112	1.50784e-06	-1.28761	down	0.270647	-0.304535		3.76875e-05	1.00172	up	--	--	--	--	--	--	--	--	--	hypothetical protein GSI_04411 [Ganoderma sinense ZZ0214-1]
GL25451	6.66341	2.34829	2.06465	0.000505169	-1.28626	down	0.000995503	-1.59323	down	--	--	--	Carbohydrate transport and metabolism	--	--	K02429|3.85294e-31|dsq:DICSQDRAFT_159500|K02429 MFS transporter, FHS family, L-fucose permease | (RefSeq) MFS general substrate transporter	--	--	--	--	Carbohydrate transport and metabolism	MFS general substrate transporter [Ganoderma sinense ZZ0214-1]
GL25110	356.952	164.091	130.137	4.19866e-14	-1.28169	down	5.90189e-21	-1.67821	down	0.000618757	-0.360269		Carbohydrate transport and metabolism	--	--	--	--	General function prediction only	Major Facilitator Superfamily;; Sugar (and other) transporter	Citrinin biosynthesis cluster MFS transporter mrr1 OS=Monascus ruber OX=89489 GN=mrr1 PE=3 SV=1	Carbohydrate transport and metabolism	MFS general substrate transporter [Ganoderma sinense ZZ0214-1]
GL17761	81.8074	37.468	23.2035	1.96221e-15	-1.27878	down	6.6492e-63	-2.04441	down	2.43687e-07	-0.701216		Lipid transport and metabolism;; General function prediction only	Molecular Function: oxidoreductase activity, acting on CH-OH group of donors (GO:0016614);; Molecular Function: flavin adenine dinucleotide binding (GO:0050660);; Biological Process: oxidation-reduction process (GO:0055114);;	biological process: metabolic process (GO:0008152);; biological process: single-organism process (GO:0044699);; molecular function: catalytic activity (GO:0003824);; molecular function: binding (GO:0005488)	K17066|0|dsq:DICSQDRAFT_149587|K17066 alcohol oxidase [EC:1.1.3.13] | (RefSeq) alcohol oxidase-like protein	Methane metabolism (ko00680);; Carbon metabolism (ko01200)	General function prediction only	GMC oxidoreductase;; GMC oxidoreductase	Alcohol oxidase OS=Pichia angusta OX=870730 GN=MOX PE=1 SV=1	Amino acid transport and metabolism	hypothetical protein GSI_03667 [Ganoderma sinense ZZ0214-1]
GL23518	1169.4	538.855	202.083	1.72575e-16	-1.2784	down	3.11469e-36	-2.69675	down	0.000164811	-1.14419	down	Posttranslational modification, protein turnover, chaperones	--	--	K00799|1.37028e-77|dsq:DICSQDRAFT_65248|K00799 glutathione S-transferase [EC:2.5.1.18] | (RefSeq) thioredoxin-like protein	Glutathione metabolism (ko00480)	Posttranslational modification, protein turnover, chaperones	Glutathione S-transferase, N-terminal domain;; Glutathione S-transferase, N-terminal domain;; Glutathione S-transferase, N-terminal domain	Glutathione S-transferase hmp2 OS=Hypomyces subiculosus OX=193393 GN=hpm2 PE=1 SV=1	Posttranslational modification, protein turnover, chaperones	hypothetical protein GSI_13275 [Ganoderma sinense ZZ0214-1]
GL17025	95.1421	44.5494	34.1204	4.51155e-25	-1.27785	down	1.35593e-38	-1.71337	down	0.000345023	-0.410317		--	Cellular Component: membrane (GO:0016020);;	cellular component: membrane (GO:0016020)	--	--	--	--	--	--	hypothetical protein GSI_02000 [Ganoderma sinense ZZ0214-1]
GL17663	91.9659	42.15	52.8215	4.19492e-12	-1.27184	down	1.12798e-08	-1.03586	down	0.0728965	0.279943		--	--	--	--	--	--	--	--	--	hypothetical protein GSI_12088 [Ganoderma sinense ZZ0214-1]
GL25217	20.6711	9.11889	5.23504	2.30198e-07	-1.26703	down	9.60965e-17	-2.14029	down	0.000148613	-0.76788		--	--	--	--	--	--	--	--	--	hypothetical protein GSI_01646 [Ganoderma sinense ZZ0214-1]
GL25575	20.1093	5.45141	6.55339	0.00328565	-1.26568	down	0.00459855	-1.51531	down	0.546361	0.19924		Posttranslational modification, protein turnover, chaperones	--	--	K00799|1.50532e-97|dsq:DICSQDRAFT_172112|K00799 glutathione S-transferase [EC:2.5.1.18] | (RefSeq) thioredoxin-like protein	Glutathione metabolism (ko00480)	Posttranslational modification, protein turnover, chaperones	Glutathione S-transferase, N-terminal domain;; Glutathione S-transferase, N-terminal domain;; Glutathione S-transferase, C-terminal domain;; Glutathione S-transferase, N-terminal domain;; Glutathione S-transferase, C-terminal domain	Glutathione S-transferase hmp2 OS=Hypomyces subiculosus OX=193393 GN=hpm2 PE=1 SV=1	Posttranslational modification, protein turnover, chaperones	thioredoxin-like protein [Dichomitus squalens LYAD-421 SS1]
GL15300	59.8268	28.2024	20.1068	1.40749e-20	-1.26012	down	9.62503e-57	-1.80931	down	2.67093e-05	-0.509582		Posttranslational modification, protein turnover, chaperones	Molecular Function: serine-type endopeptidase activity (GO:0004252);; Biological Process: proteolysis (GO:0006508);;	biological process: metabolic process (GO:0008152);; molecular function: catalytic activity (GO:0003824)	K01279|0|dsq:DICSQDRAFT_64587|K01279 tripeptidyl-peptidase I [EC:3.4.14.9] | (RefSeq) subtilisin-like protein	--	--	Pro-kumamolisin, activation domain;; Subtilase family	Aorsin OS=Aspergillus oryzae (strain ATCC 42149 / RIB 40) OX=510516 GN=aorO PE=1 SV=2	Posttranslational modification, protein turnover, chaperones	hypothetical protein GSI_09399 [Ganoderma sinense ZZ0214-1]
GL23557	190.54	88.3955	63.6906	3.70423e-12	-1.25832	down	1.96306e-19	-1.79255	down	0.00100084	-0.489113		Secondary metabolites biosynthesis, transport and catabolism;; Defense mechanisms	Molecular Function: binding (GO:0005488);; Molecular Function: oxidoreductase activity (GO:0016491);;	molecular function: binding (GO:0005488);; molecular function: catalytic activity (GO:0003824)	--	--	Secondary metabolites biosynthesis, transport and catabolism	Cytochrome	Cytochrome monooxygenase psiH OS=Psilocybe cubensis OX=181762 GN=psiH PE=1 SV=1	Secondary metabolites biosynthesis, transport and catabolism	cytochrome [Ganoderma sinense ZZ0214-1]
GL21188	1459.86	688.063	263.18	4.38661e-16	-1.25333	down	3.56885e-70	-2.68613	down	2.52053e-41	-1.38892	down	--	--	--	--	--	--	--	--	--	hypothetical protein GSI_10296 [Ganoderma sinense ZZ0214-1]
GL23938	16.2657	7.19381	5.1312	1.97421e-07	-1.25216	down	2.76721e-19	-1.84859	down	0.165973	-0.438578		--	Cellular Component: membrane (GO:0016020);;	cellular component: membrane (GO:0016020)	--	--	--	Uncharacterized conserved protein (DUF2367)	--	Function unknown	hypothetical protein GSI_15328 [Ganoderma sinense ZZ0214-1]
GL15986	36.5837	17.4189	17.9134	6.8738e-19	-1.24674	down	3.65669e-21	-1.26903	down	0.979398	0.00580788		Secondary metabolites biosynthesis, transport and catabolism;; Defense mechanisms	Molecular Function: monooxygenase activity (GO:0004497);; Molecular Function: iron ion binding (GO:0005506);; Molecular Function: oxidoreductase activity, acting on paired donors, with incorporation or reduction of molecular oxygen (GO:0016705);; Molecular Function: heme binding (GO:0020037);; Biological Process: oxidation-reduction process (GO:0055114);;	biological process: metabolic process (GO:0008152);; biological process: single-organism process (GO:0044699);; molecular function: catalytic activity (GO:0003824);; molecular function: binding (GO:0005488)	--	--	Secondary metabolites biosynthesis, transport and catabolism;; Lipid transport and metabolism	Cytochrome	Cytochrome monooxygenase FUM15 OS=Gibberella moniliformis (strain M3125 / FGSC 7600) OX=334819 GN=FUM15 PE=3 SV=1	Secondary metabolites biosynthesis, transport and catabolism	cytochrome [Ganoderma sinense ZZ0214-1]
GL24091	16.9297	7.95265	15.7311	2.36408e-14	-1.24602	down	0.0944889	-0.343687		4.6231e-08	0.89937		--	--	--	--	--	--	--	--	Function unknown	hypothetical protein GSI_10925 [Ganoderma sinense ZZ0214-1]
GL23422	31.0778	14.5683	11.1676	4.03926e-12	-1.24497	down	8.35094e-18	-1.68588	down	0.00603603	-0.399126		Carbohydrate transport and metabolism	Biological Process: carbohydrate metabolic process (GO:0005975);; Molecular Function: hydrolase activity (GO:0016787);; Molecular Function: carbohydrate binding (GO:0030246);;	biological process: metabolic process (GO:0008152);; molecular function: catalytic activity (GO:0003824);; molecular function: binding (GO:0005488)	--	--	--	Glycosyl hydrolase family 92;; Glycosyl hydrolase family 92	Uncharacterized secreted glycosidase ARB_07629 OS=Arthroderma benhamiae (strain ATCC MYA-4681 / CBS 112371) OX=663331 GN=ARB_07629 PE=1 SV=1	Carbohydrate transport and metabolism	hypothetical protein GSI_01469 [Ganoderma sinense ZZ0214-1]
GL29523	756.511	352.594	141.431	7.2597e-12	-1.24448	down	8.6823e-57	-2.62242	down	8.40951e-07	-1.18286	down	--	--	--	--	--	--	--	--	Function unknown	hypothetical protein DICSQDRAFT_43267, partial [Dichomitus squalens LYAD-421 SS1]
GL22324	406.067	194.918	224.38	1.1531e-22	-1.24171	down	7.7641e-24	-1.11187	down	0.237595	0.153248		--	--	--	--	--	--	--	--	Function unknown	hypothetical protein GSI_14550 [Ganoderma sinense ZZ0214-1]
GL28513	15.2585	6.38744	3.39522	7.9962e-05	-1.23704	down	1.98223e-11	-2.23553	down	0.0152728	-0.758986		--	--	--	--	--	--	--	--	--	hypothetical protein GSI_09702 [Ganoderma sinense ZZ0214-1]
GL29259	9.20561	4.11718	3.00241	9.20687e-07	-1.23337	down	6.53558e-13	-1.77791	down	0.200358	-0.406077		Secondary metabolites biosynthesis, transport and catabolism	Molecular Function: oxidoreductase activity (GO:0016491);; Molecular Function: metal ion binding (GO:0046872);; Biological Process: oxidation-reduction process (GO:0055114);;	molecular function: catalytic activity (GO:0003824);; molecular function: binding (GO:0005488);; biological process: metabolic process (GO:0008152);; biological process: single-organism process (GO:0044699)	--	--	Secondary metabolites biosynthesis, transport and catabolism;; General function prediction only	non-haem dioxygenase in morphine synthesis N-terminal;; 2OG-Fe(II) oxygenase superfamily	Oxidoreductase vrtI OS=Penicillium aethiopicum OX=36650 GN=vrtI PE=1 SV=1	Function unknown	Clavaminate synthase-like protein [Dichomitus squalens LYAD-421 SS1]
GL15017	5.17031	2.39055	2.75786	3.84248e-09	-1.23058	down	1.91129e-07	-1.11942	down	0.657142	0.151834		--	--	--	--	--	--	--	--	--	--
GL16797	23.4449	10.8217	7.29797	3.6384e-08	-1.22803	down	6.85041e-17	-1.8748	down	0.00560788	-0.558985		--	Molecular Function: transferase activity (GO:0016740);;	molecular function: catalytic activity (GO:0003824)	--	--	--	--	Aspirochlorine biosynthesis protein N OS=Aspergillus oryzae (strain ATCC 42149 / RIB 40) OX=510516 GN=aclN PE=4 SV=1	Function unknown	hypothetical protein GSI_15514 [Ganoderma sinense ZZ0214-1]
GL30876	2.14935	0.918585	1.36313	1.64959e-05	-1.22677	down	0.00364044	-0.852492		0.252424	0.413598		--	--	--	--	--	--	--	--	--	transporter [Ganoderma sinense ZZ0214-1]
GL23836	19.7297	9.19037	8.36135	8.13256e-10	-1.22574	down	4.95158e-15	-1.45252	down	0.61063	-0.157008		--	--	--	--	--	--	Essential protein Yae1, N terminal	--	Function unknown	hypothetical protein GSI_15294 [Ganoderma sinense ZZ0214-1]
GL19426	6.17855	2.44457	3.16926	0.000708562	-1.22426	down	0.00731723	-1.1089	down	0.419858	0.287546		--	--	--	--	--	--	--	Aspirochlorine biosynthesis protein N OS=Aspergillus oryzae (strain ATCC 42149 / RIB 40) OX=510516 GN=aclN PE=4 SV=1	Function unknown	hypothetical protein GSI_15511 [Ganoderma sinense ZZ0214-1]
GL20609	8.82928	4.26518	2.59759	9.1986e-17	-1.21723	down	1.25235e-31	-1.9727	down	0.000101005	-0.701042		Carbohydrate transport and metabolism	Molecular Function: catalytic activity (GO:0003824);;	molecular function: catalytic activity (GO:0003824)	--	--	--	Glycosyl hydrolase family 92	Uncharacterized secreted glycosidase ARB_07629 OS=Arthroderma benhamiae (strain ATCC MYA-4681 / CBS 112371) OX=663331 GN=ARB_07629 PE=1 SV=1	Carbohydrate transport and metabolism	hypothetical protein GSI_08644 [Ganoderma sinense ZZ0214-1]
GL20540	753.336	368.004	394.724	3.00293e-20	-1.21698	down	1.38404e-12	-1.16534	down	0.717657	0.0665766		--	Molecular Function: peroxidase activity (GO:0004601);; Cellular Component: integral component of membrane (GO:0016021);; Biological Process: cellular oxidant detoxification (GO:0098869);;	biological process: metabolic process (GO:0008152);; biological process: cellular process (GO:0009987);; biological process: single-organism process (GO:0044699);; biological process: response to stimulus (GO:0050896);; biological process: detoxification (GO:0098754);; molecular function: catalytic activity (GO:0003824);; molecular function: antioxidant activity (GO:0016209);; cellular component:…	--	--	--	Peroxidase, family 2	Putative sterigmatocystin biosynthesis peroxidase stcC OS=Emericella nidulans (strain FGSC A4 / ATCC 38163 / CBS 112.46 / NRRL 194 / M139) OX=227321 GN=stcC PE=3 SV=2	Function unknown	hypothetical protein GSI_09042 [Ganoderma sinense ZZ0214-1]
GL30111	12.2461	5.90621	14.1557	3.62569e-15	-1.21505	down	0.856767	-0.0398889		1.03279e-19	1.17987	up	--	--	--	--	--	General function prediction only	Animal haem peroxidase	Psi-producing oxygenase A OS=Emericella nidulans (strain FGSC A4 / ATCC 38163 / CBS 112.46 / NRRL 194 / M139) OX=227321 GN=ppoA PE=3 SV=1	Lipid transport and metabolism	cytochrome [Ganoderma sinense ZZ0214-1]
GL30084	5.37148	2.25708	13.6383	7.06355e-05	-1.21432	down	2.69353e-06	1.07026	up	6.90752e-09	1.83185	up	Amino acid transport and metabolism	--	--	--	--	Amino acid transport and metabolism	Pyridine nucleotide-disulphide oxidoreductase	D-amino-acid oxidase OS=Rhodosporidium toruloides OX=5286 GN=DAO1 PE=1 SV=1	Amino acid transport and metabolism	hypothetical protein GSI_06084 [Ganoderma sinense ZZ0214-1]
GL26587	37.0239	17.9277	19.1249	2.07497e-14	-1.21298	down	1.38709e-13	-1.18771	down	0.770495	0.0570433		Amino acid transport and metabolism	Molecular Function: serine-type carboxypeptidase activity (GO:0004185);; Biological Process: proteolysis (GO:0006508);;	biological process: metabolic process (GO:0008152);; molecular function: catalytic activity (GO:0003824)	K01288|0|dsq:DICSQDRAFT_108110|K01288 carboxypeptidase D [EC:3.4.16.6] | (RefSeq) alpha/beta-hydrolase	--	Posttranslational modification, protein turnover, chaperones;; Amino acid transport and metabolism	Serine carboxypeptidase	Probable serine carboxypeptidase ARB_06414 OS=Arthroderma benhamiae (strain ATCC MYA-4681 / CBS 112371) OX=663331 GN=ARB_06414 PE=1 SV=1	Amino acid transport and metabolism	hypothetical protein GSI_00158 [Ganoderma sinense ZZ0214-1]
GL21057	15.7014	7.64156	7.41317	4.1466e-16	-1.20927	down	1.59346e-14	-1.30169	down	0.806315	-0.0668569		Secondary metabolites biosynthesis, transport and catabolism;; Defense mechanisms	Molecular Function: monooxygenase activity (GO:0004497);; Molecular Function: iron ion binding (GO:0005506);; Molecular Function: oxidoreductase activity, acting on paired donors, with incorporation or reduction of molecular oxygen (GO:0016705);; Molecular Function: heme binding (GO:0020037);; Biological Process: oxidation-reduction process (GO:0055114);;	biological process: metabolic process (GO:0008152);; biological process: single-organism process (GO:0044699);; molecular function: catalytic activity (GO:0003824);; molecular function: binding (GO:0005488)	--	--	Secondary metabolites biosynthesis, transport and catabolism	Cytochrome	Cytochrome monooxygenase psiH OS=Psilocybe cubensis OX=181762 GN=psiH PE=1 SV=1	Secondary metabolites biosynthesis, transport and catabolism	cytochrome [Ganoderma sinense ZZ0214-1]
GL15577	9.55436	4.43351	6.82312	1.25977e-07	-1.20861	down	0.00184922	-0.71819		0.0418055	0.516985		--	--	--	--	--	--	gag-polypeptide of LTR copia-type;; Zinc knuckle	--	--	transcription factor [Ganoderma sinense ZZ0214-1]
GL22440	145.004	70.178	26.8012	2.18372e-13	-1.20331	down	7.72135e-87	-2.652	down	2.21832e-25	-1.36974	down	--	--	--	--	--	--	--	--	Function unknown	hypothetical protein GSI_14429 [Ganoderma sinense ZZ0214-1]
GL22758	19.8969	9.65131	4.80668	3.23859e-15	-1.20122	down	3.70369e-35	-2.24207	down	6.42725e-07	-0.961618		--	--	--	--	--	--	NmrA-like family;; NAD(P)H-binding	--	Function unknown	NAD-P-binding protein [Trametes coccinea BRFM310]
GL25128	5.98218	2.60704	2.82074	4.56897e-05	-1.19256	down	0.00011592	-1.22782	down	0.872331	0.0647183		Secondary metabolites biosynthesis, transport and catabolism	Molecular Function: oxidoreductase activity (GO:0016491);; Biological Process: oxidation-reduction process (GO:0055114);;	molecular function: catalytic activity (GO:0003824);; biological process: metabolic process (GO:0008152);; biological process: single-organism process (GO:0044699)	--	--	General function prediction only	Aldo/keto reductase family	Uncharacterized oxidoreductase C2F3.05c OS=Schizosaccharomyces pombe (strain 972 / ATCC 24843) OX=284812 GN=SPAC2F3.05c PE=3 SV=1	Function unknown	hypothetical protein GSI_03594 [Ganoderma sinense ZZ0214-1]
GL25928	32.7677	15.7423	28.0093	5.26178e-09	-1.19115	down	0.015701	-0.477951		3.74383e-06	0.748485		--	Cellular Component: integral component of membrane (GO:0016021);;	cellular component: membrane (GO:0016020);; cellular component: membrane part (GO:0044425)	--	--	--	Frag1/DRAM/Sfk1 family	Protein SFK1 OS=Saccharomyces cerevisiae (strain ATCC 204508 / S288c) OX=559292 GN=SFK1 PE=1 SV=1	Function unknown	hypothetical protein DICSQDRAFT_144301 [Dichomitus squalens LYAD-421 SS1]
GL25040	42.7683	20.9901	13.9315	1.78943e-13	-1.18729	down	2.25073e-26	-1.83116	down	0.00170012	-0.586358		--	--	--	--	--	--	--	--	Function unknown	hypothetical protein GSI_01311 [Ganoderma sinense ZZ0214-1]
GL18316	97.2211	35.075	101.857	0.00285163	-1.18724	down	0.842837	-0.131815		2.85864e-05	1.21612	up	--	--	--	--	--	--	--	--	Function unknown	hypothetical protein GSI_07212 [Ganoderma sinense ZZ0214-1]
GL17530	216.973	106.641	85.0296	6.8634e-13	-1.186	down	1.35738e-23	-1.57828	down	0.012502	-0.350207		--	--	--	--	--	--	--	--	--	hypothetical protein GSI_01564 [Ganoderma sinense ZZ0214-1]
GL29271	25.5131	6.18577	2.3499	0.007563	-1.18302	down	9.4391e-05	-2.38984	down	0.00106831	-1.07603	down	--	--	--	--	--	--	--	--	--	--
GL19532	4.58776	1.55329	1.48141	0.00475805	-1.18294	down	0.00312336	-1.52494	down	0.942253	-0.0418797		Posttranslational modification, protein turnover, chaperones	--	--	--	--	Posttranslational modification, protein turnover, chaperones	Hsp20/alpha crystallin family	Heat shock protein 16 OS=Schizosaccharomyces pombe (strain 972 / ATCC 24843) OX=284812 GN=hsp16 PE=1 SV=1	Posttranslational modification, protein turnover, chaperones	hypothetical protein GSI_15246 [Ganoderma sinense ZZ0214-1]
GL22361	5.73031	2.38706	1.87718	0.000662673	-1.17866	down	1.82747e-05	-1.66318	down	0.578878	-0.258732		Cell wall/membrane/envelope biogenesis	--	--	--	--	--	Lytic transglycolase	Allergen Asp f 7 homolog OS=Arthroderma benhamiae (strain ATCC MYA-4681 / CBS 112371) OX=663331 GN=ARB_02701 PE=3 SV=1	Function unknown	hypothetical protein GSI_12115 [Ganoderma sinense ZZ0214-1]
GL21574	19.9769	9.7978	16.051	8.62535e-11	-1.1779	down	0.0024642	-0.559246		2.53865e-05	0.645021		--	--	--	--	--	--	--	--	--	hypothetical protein DICSQDRAFT_173862 [Dichomitus squalens LYAD-421 SS1]
GL25638	18.2841	9.09606	11.198	2.26246e-15	-1.17676	down	1.27751e-11	-0.947797		0.0861471	0.254181		--	Molecular Function: lipid binding (GO:0008289);;	molecular function: binding (GO:0005488)	--	--	--	Protein of unknown function (DUF4449)	Uncharacterized protein C32A11.02c OS=Schizosaccharomyces pombe (strain 972 / ATCC 24843) OX=284812 GN=SPAC32A11.02c PE=4 SV=1	Function unknown	hypothetical protein GSI_03660 [Ganoderma sinense ZZ0214-1]
GL28585	55.93	28.042	20.2858	5.79072e-16	-1.17349	down	7.92194e-29	-1.69445	down	4.4071e-05	-0.490012		Translation, ribosomal structure and biogenesis;; Posttranslational modification, protein turnover, chaperones	--	--	--	--	--	2OG-Fe(II) oxygenase superfamily	--	Function unknown	hypothetical protein GSI_04730 [Ganoderma sinense ZZ0214-1]
GL21526	124.899	62.7839	38.9417	1.0005e-16	-1.17174	down	2.52729e-40	-1.90906	down	5.46529e-13	-0.70852		Carbohydrate transport and metabolism	Biological Process: oxalate metabolic process (GO:0033609);; Molecular Function: nutrient reservoir activity (GO:0045735);;	biological process: metabolic process (GO:0008152);; biological process: cellular process (GO:0009987);; biological process: single-organism process (GO:0044699);; molecular function: nutrient reservoir activity (GO:0045735)	--	--	--	Cupin;; Cupin domain;; Mannose-6-phosphate isomerase	Probable oxalate decarboxylase ARB_04859 OS=Arthroderma benhamiae (strain ATCC MYA-4681 / CBS 112371) OX=663331 GN=ARB_04859 PE=1 SV=1	Carbohydrate transport and metabolism	hypothetical protein GSI_03993 [Ganoderma sinense ZZ0214-1]
GL30824	94.2576	46.2767	44.5173	1.38834e-09	-1.16879	down	7.51866e-14	-1.31218	down	0.699639	-0.0891764		--	Molecular Function: D-amino-acid oxidase activity (GO:0003884);; Biological Process: D-amino acid metabolic process (GO:0046416);; Biological Process: oxidation-reduction process (GO:0055114);; Molecular Function: FAD binding (GO:0071949);;	biological process: metabolic process (GO:0008152);; biological process: single-organism process (GO:0044699);; molecular function: catalytic activity (GO:0003824);; biological process: cellular process (GO:0009987);; molecular function: binding (GO:0005488)	--	--	--	--	--	--	hypothetical protein GSI_05713 [Ganoderma sinense ZZ0214-1]
GL23735	144.375	72.9055	57.0894	1.40009e-17	-1.16804	down	3.59957e-30	-1.57509	down	0.000108387	-0.381542		Lipid transport and metabolism;; Secondary metabolites biosynthesis, transport and catabolism	--	--	--	--	Lipid transport and metabolism	AMP-binding enzyme;; AMP-binding enzyme C-terminal domain	Putative acyl-coenzyme A synthetase OS=Emericella nidulans (strain FGSC A4 / ATCC 38163 / CBS 112.46 / NRRL 194 / M139) OX=227321 GN=AN10074 PE=3 SV=1	Lipid transport and metabolism;; Secondary metabolites biosynthesis, transport and catabolism	transporter [Ganoderma sinense ZZ0214-1]
GL29493	7.67404	3.26006	9.96986	0.00045944	-1.16593	down	0.853464	0.132008		0.0106494	0.975548		--	--	--	--	--	--	--	--	--	hypothetical protein GSI_06082 [Ganoderma sinense ZZ0214-1]
GL28887	336.935	167.744	127.522	4.5941e-11	-1.16159	down	2.87269e-25	-1.63175	down	0.00380002	-0.418223		--	Cellular Component: integral component of membrane (GO:0016021);;	cellular component: membrane (GO:0016020);; cellular component: membrane part (GO:0044425)	--	--	--	--	--	Function unknown	hypothetical protein GSI_03558 [Ganoderma sinense ZZ0214-1]
GL17001	1032.58	525.787	620.063	2.40499e-17	-1.15281	down	1.11143e-12	-0.974908		0.17755	0.197712		Amino acid transport and metabolism;; General function prediction only	Molecular Function: zinc ion binding (GO:0008270);; Molecular Function: oxidoreductase activity (GO:0016491);; Biological Process: oxidation-reduction process (GO:0055114);;	molecular function: binding (GO:0005488);; molecular function: catalytic activity (GO:0003824);; biological process: metabolic process (GO:0008152);; biological process: single-organism process (GO:0044699)	K17818|0|dsq:DICSQDRAFT_54950|K17818 D-arabinitol dehydrogenase (NADP+) [EC:1.1.1.287] | (RefSeq) GroES-like protein	Pentose and glucuronate interconversions (ko00040)	Secondary metabolites biosynthesis, transport and catabolism	Alcohol dehydrogenase GroES-like domain;; Zinc-binding dehydrogenase;; Glucose dehydrogenase C-terminus	D-arabinitol dehydrogenase 1 OS=Uromyces fabae OX=55588 GN=ARD1 PE=1 SV=1	Amino acid transport and metabolism	hypothetical protein GSI_10842 [Ganoderma sinense ZZ0214-1]
GL16956	32.9979	16.8173	16.0409	2.18224e-19	-1.14754	down	2.26314e-20	-1.26428	down	0.556001	-0.0976988		--	--	--	--	--	Signal transduction mechanisms	RhoGAP domain	--	Posttranslational modification, protein turnover, chaperones	hypothetical protein GSI_11296 [Ganoderma sinense ZZ0214-1]
GL18227	5.95129	2.83124	5.3282	9.61306e-06	-1.1446	down	0.1051	-0.400457		0.00622647	0.744567		Posttranslational modification, protein turnover, chaperones	Cellular Component: membrane (GO:0016020);;	cellular component: membrane (GO:0016020)	--	--	--	Isoprenylcysteine carboxyl methyltransferase (ICMT) family;; Phospholipid methyltransferase;; Ergosterol biosynthesis ERG4/ERG24 family	--	Function unknown	hypothetical protein GSI_08981 [Ganoderma sinense ZZ0214-1]
GL20447	43.3214	22.1385	14.5512	9.87726e-13	-1.13585	down	1.41021e-29	-1.79523	down	4.05965e-06	-0.617491		--	--	--	--	--	--	--	--	--	hypothetical protein GSI_00342 [Ganoderma sinense ZZ0214-1]
GL22019	93.3479	47.8001	34.8493	1.75675e-13	-1.13424	down	9.13596e-20	-1.63355	down	0.00387581	-0.465995		Carbohydrate transport and metabolism	Cellular Component: integral component of membrane (GO:0016021);; Molecular Function: substrate-specific transmembrane transporter activity (GO:0022891);; Biological Process: transmembrane transport (GO:0055085);;	cellular component: membrane (GO:0016020);; cellular component: membrane part (GO:0044425);; biological process: localization (GO:0051179);; molecular function: transporter activity (GO:0005215)	--	--	General function prediction only	Sugar (and other) transporter;; Major Facilitator Superfamily	Probable quinate permease OS=Aspergillus terreus (strain NIH 2624 / FGSC A1156) OX=341663 GN=qutD PE=3 SV=1	Carbohydrate transport and metabolism	general substrate transporter [Dichomitus squalens LYAD-421 SS1]
GL23160	178.123	92.8715	66.1845	4.92183e-24	-1.12983	down	6.49181e-56	-1.66559	down	3.62384e-07	-0.512743		--	Biological Process: carbohydrate metabolic process (GO:0005975);;	biological process: metabolic process (GO:0008152)	--	--	--	--	--	Function unknown	hypothetical protein GSI_11503 [Ganoderma sinense ZZ0214-1]
GL30419	42.044	21.1552	19.0439	9.98884e-08	-1.12459	down	1.40107e-10	-1.35865	down	0.451534	-0.175298		--	--	--	--	--	--	--	--	Lipid transport and metabolism;; Secondary metabolites biosynthesis, transport and catabolism	transporter [Ganoderma sinense ZZ0214-1]
GL31649	33.6344	17.4641	25.7197	7.46574e-15	-1.12029	down	1.03215e-05	-0.630339		0.000179357	0.50503		--	Molecular Function: protein kinase activity (GO:0004672);; Molecular Function: binding (GO:0005488);; Biological Process: protein phosphorylation (GO:0006468);; Biological Process: cell cycle process (GO:0022402);; Biological Process: regulation of cellular component organization (GO:0051128);; Biological Process: nucleic acid metabolic process (GO:0090304);;	biological process: metabolic process (GO:0008152);; biological process: cellular process (GO:0009987);; molecular function: catalytic activity (GO:0003824);; molecular function: binding (GO:0005488);; biological process: biological regulation (GO:0065007)	K02214|1.65211e-91|dsq:DICSQDRAFT_154651|K02214 cell division control protein 7 [EC:2.7.11.1] | (RefSeq) kinase-like protein	Cell cycle - yeast (ko04111);; Meiosis - yeast (ko04113)	Replication, recombination and repair	Protein kinase domain	Cell cycle serine/threonine-protein kinase hsk1 OS=Schizosaccharomyces pombe (strain 972 / ATCC 24843) OX=284812 GN=hsk1 PE=1 SV=1	Cell cycle control, cell division, chromosome partitioning	hypothetical protein GSI_01204 [Ganoderma sinense ZZ0214-1]
GL20532	264.312	137.784	113.757	5.31874e-18	-1.11897	down	5.47631e-24	-1.44072	down	0.0219271	-0.30048		General function prediction only	Molecular Function: nuclease activity (GO:0004518);;	molecular function: catalytic activity (GO:0003824)	--	--	--	Endonuclease/Exonuclease/phosphatase family	--	Function unknown	hypothetical protein GSI_08949 [Ganoderma sinense ZZ0214-1]
GL17391	17.0323	8.73677	5.96339	6.78946e-11	-1.11846	down	2.6008e-17	-1.70982	down	0.0394626	-0.519522		--	--	--	--	--	--	F-box-like	--	--	hypothetical protein GSI_04693 [Ganoderma sinense ZZ0214-1]
GL23261	13.8646	6.48209	4.4839	0.000158304	-1.11626	down	3.39839e-08	-1.73152	down	0.0322621	-0.503709		General function prediction only	Molecular Function: hydrolase activity (GO:0016787);;	molecular function: catalytic activity (GO:0003824)	--	--	--	--	Cytochrome monooxygenase mpaDE OS=Penicillium brevicompactum OX=5074 GN=mpaDE PE=1 SV=1	Function unknown	hypothetical protein GSI_02694 [Ganoderma sinense ZZ0214-1]
GL24476	127.677	66.9074	48.0985	1.16541e-16	-1.11622	down	5.44667e-34	-1.64368	down	8.34817e-07	-0.501542		--	Cellular Component: integral component of membrane (GO:0016021);; Biological Process: transmembrane transport (GO:0055085);;	cellular component: membrane (GO:0016020);; cellular component: membrane part (GO:0044425);; biological process: localization (GO:0051179)	--	--	Signal transduction mechanisms	OPT oligopeptide transporter protein	Sexual differentiation process protein isp4 OS=Schizosaccharomyces pombe (strain 972 / ATCC 24843) OX=284812 GN=isp4 PE=2 SV=2	Function unknown	transporter [Ganoderma sinense ZZ0214-1]
GL23360	61.2772	32.1867	31.3762	2.37049e-18	-1.11511	down	1.56319e-20	-1.20786	down	0.6321	-0.0722544		--	--	--	K16302|0|dsq:DICSQDRAFT_163641|K16302 metal transporter CNNM | (RefSeq) hypothetical protein	--	Function unknown	Domain of unknown function DUF21	Protein MAM3 OS=Saccharomyces cerevisiae (strain ATCC 204508 / S288c) OX=559292 GN=MAM3 PE=1 SV=1	Inorganic ion transport and metabolism	transporter [Ganoderma sinense ZZ0214-1]
GL30449	206.296	108.681	86.1713	1.38679e-22	-1.11472	down	8.30931e-44	-1.49951	down	0.000901463	-0.362857		--	--	--	--	--	--	--	--	--	hypothetical protein GSI_07092 [Ganoderma sinense ZZ0214-1]
GL24906	13.5965	6.88408	3.77274	9.2654e-09	-1.11468	down	4.10464e-19	-2.01553	down	0.00265237	-0.782063		Lipid transport and metabolism;; Secondary metabolites biosynthesis, transport and catabolism;; General function prediction only	Molecular Function: oxidoreductase activity (GO:0016491);; Biological Process: oxidation-reduction process (GO:0055114);;	molecular function: catalytic activity (GO:0003824);; biological process: metabolic process (GO:0008152);; biological process: single-organism process (GO:0044699)	K00059|4.76305e-158|dsq:DICSQDRAFT_67921|K00059 3-oxoacyl-[acyl-carrier protein] reductase [EC:1.1.1.100] | (RefSeq) 3-oxoacyl-reductase	Fatty acid biosynthesis (ko00061);; Biotin metabolism (ko00780);; Biosynthesis of unsaturated fatty acids (ko01040);; Fatty acid metabolism (ko01212)	General function prediction only	Enoyl-(Acyl carrier protein) reductase;; short chain dehydrogenase;; KR domain	Hydroxynaphthalene reductase arp2 OS=Neosartorya fumigata (strain ATCC MYA-4609 / Af293 / CBS 101355 / FGSC A1100) OX=330879 GN=arp2 PE=3 SV=1	Function unknown	hypothetical protein GSI_04661 [Ganoderma sinense ZZ0214-1]
GL29632	16.7457	8.73657	9.56204	1.40039e-13	-1.11204	down	3.1563e-11	-1.03833	down	0.694234	0.0954477		Amino acid transport and metabolism	Molecular Function: proline dehydrogenase activity (GO:0004657);; Biological Process: proline catabolic process (GO:0006562);; Biological Process: oxidation-reduction process (GO:0055114);;	biological process: metabolic process (GO:0008152);; biological process: single-organism process (GO:0044699);; molecular function: catalytic activity (GO:0003824);; biological process: cellular process (GO:0009987)	K00318|9.08413e-116|dsq:DICSQDRAFT_109693|K00318 proline dehydrogenase [EC:1.5.-.-] | (RefSeq) FAD-linked oxidoreductase	Arginine and proline metabolism (ko00330);; Biosynthesis of antibiotics (ko01130)	Amino acid transport and metabolism	Proline dehydrogenase	--	Amino acid transport and metabolism	hypothetical protein GSI_06928 [Ganoderma sinense ZZ0214-1]
GL31228	435.431	227.073	333.376	4.40659e-14	-1.11125	down	4.25909e-07	-0.630558		0.000133135	0.500061		--	Cellular Component: cytosol (GO:0005829);;	cellular component: cell (GO:0005623);; cellular component: cell part (GO:0044464)	--	--	--	Shwachman-Bodian-Diamond syndrome (SBDS) protein	SDO1-like protein C21C3.19 OS=Schizosaccharomyces pombe (strain 972 / ATCC 24843) OX=284812 GN=SPBC21C3.19 PE=3 SV=1	--	hypothetical protein GSI_01049 [Ganoderma sinense ZZ0214-1]
GL17472	62.6393	32.2296	20.3294	2.84042e-11	-1.11054	down	1.75701e-32	-1.83417	down	0.00013802	-0.660007		--	Molecular Function: polynucleotide 5'-phosphatase activity (GO:0004651);; Biological Process: polynucleotide 5' dephosphorylation (GO:0098507);;	biological process: metabolic process (GO:0008152);; biological process: cellular process (GO:0009987);; molecular function: catalytic activity (GO:0003824)	--	--	--	mRNA capping enzyme, beta chain	mRNA-capping enzyme subunit beta OS=Schizosaccharomyces pombe (strain 972 / ATCC 24843) OX=284812 GN=pct1 PE=1 SV=1	RNA processing and modification	hypothetical protein GSI_15659 [Ganoderma sinense ZZ0214-1]
GL24178	29.5943	15.0502	57.4357	9.53061e-08	-1.11035	down	0.000809347	0.676977		4.77336e-38	1.80225	up	--	--	--	--	--	--	--	--	Function unknown	hypothetical protein GSI_02024 [Ganoderma sinense ZZ0214-1]
GL25767	7.49737	3.63726	15.1312	9.53913e-05	-1.09511	down	0.000717461	0.730699		9.18968e-19	1.80369	up	Coenzyme transport and metabolism	Molecular Function: catalytic activity (GO:0003824);;	molecular function: catalytic activity (GO:0003824)	--	--	--	(2R)-phospho-3-sulfolactate synthase (ComA)	--	Function unknown	hypothetical protein GSI_03791 [Ganoderma sinense ZZ0214-1]
GL19526	551.772	294.018	216.426	3.0716e-16	-1.09465	down	4.40104e-29	-1.5849	down	3.51071e-06	-0.467859		Secondary metabolites biosynthesis, transport and catabolism;; Defense mechanisms	Molecular Function: NADPH-hemoprotein reductase activity (GO:0003958);; Cellular Component: mitochondrial outer membrane (GO:0005741);; Cellular Component: endoplasmic reticulum membrane (GO:0005789);; Cellular Component: plasma membrane (GO:0005886);; Molecular Function: FMN binding (GO:0010181);; Cellular Component: integral component of membrane (GO:0016021);; Biological Process: sterol biosyn…	biological process: metabolic process (GO:0008152);; biological process: single-organism process (GO:0044699);; molecular function: catalytic activity (GO:0003824);; cellular component: cell (GO:0005623);; cellular component: membrane (GO:0016020);; cellular component: organelle (GO:0043226);; cellular component: organelle part (GO:0044422);; cellular component: cell part (GO:0044464);; cellular …	K00327|0|dsq:DICSQDRAFT_179346|K00327 NADPH-ferrihemoprotein reductase [EC:1.6.2.4] | (RefSeq) cytochrome oxidoreductase	--	Energy production and conversion	FAD binding domain;; Flavodoxin;; Oxidoreductase NAD-binding domain	NADPH--cytochrome reductase OS=Phanerochaete chrysosporium OX=5306 GN=CPR PE=2 SV=1	Inorganic ion transport and metabolism	hypothetical protein GSI_15295 [Ganoderma sinense ZZ0214-1]
GL29265	191.272	101.728	96.5073	1.23013e-15	-1.0918	down	8.49835e-19	-1.22356	down	0.523536	-0.108131		--	Cellular Component: mitochondrial inner membrane (GO:0005743);; Biological Process: ethanol metabolic process (GO:0006067);; Cellular Component: integral component of membrane (GO:0016021);;	cellular component: cell (GO:0005623);; cellular component: membrane (GO:0016020);; cellular component: organelle (GO:0043226);; cellular component: organelle part (GO:0044422);; cellular component: cell part (GO:0044464);; biological process: metabolic process (GO:0008152);; biological process: single-organism process (GO:0044699);; cellular component: membrane part (GO:0044425)	K13348|9.63057e-118|dsq:DICSQDRAFT_180732|K13348 protein Mpv17 | (RefSeq) hypothetical protein	Peroxisome (ko04146)	General function prediction only	Mpv17 / PMP22 family	Protein SYM1 OS=Cryptococcus neoformans var. neoformans serotype D (strain JEC21 / ATCC MYA-565) OX=214684 GN=SYM1 PE=3 SV=1	Function unknown	hypothetical protein DICSQDRAFT_180732 [Dichomitus squalens LYAD-421 SS1]
GL23631	99.758	51.7831	45.9875	5.64174e-08	-1.08739	down	5.83797e-13	-1.34143	down	0.629694	-0.178525		Carbohydrate transport and metabolism	Cellular Component: endoplasmic reticulum (GO:0005783);; Cellular Component: integral component of membrane (GO:0016021);; Molecular Function: transmembrane transporter activity (GO:0022857);; Biological Process: transmembrane transport (GO:0055085);;	cellular component: cell (GO:0005623);; cellular component: organelle (GO:0043226);; cellular component: cell part (GO:0044464);; cellular component: membrane (GO:0016020);; cellular component: membrane part (GO:0044425);; biological process: localization (GO:0051179);; molecular function: transporter activity (GO:0005215)	--	--	General function prediction only	Sugar (and other) transporter;; Major Facilitator Superfamily	Uncharacterized MFS-type transporter PB1E7.08c OS=Schizosaccharomyces pombe (strain 972 / ATCC 24843) OX=284812 GN=SPAPB1E7.08c PE=1 SV=1	Carbohydrate transport and metabolism	MFS general substrate transporter [Ganoderma sinense ZZ0214-1]
GL22211	30.5135	16.0486	15.239	8.86216e-10	-1.08504	down	3.57457e-12	-1.22479	down	0.745764	-0.097917		--	--	--	--	--	--	Fungal hydrophobin	Fruiting body protein SC3 OS=Schizophyllum commune OX=5334 GN=SC3 PE=1 SV=2	--	hypothetical protein GSI_02722 [Ganoderma sinense ZZ0214-1]
GL24619	330.513	175.686	224.895	9.56808e-13	-1.08058	down	3.84846e-08	-0.791294		0.0196467	0.312695		Lipid transport and metabolism;; Secondary metabolites biosynthesis, transport and catabolism;; General function prediction only	Molecular Function: oxidoreductase activity (GO:0016491);; Biological Process: oxidation-reduction process (GO:0055114);;	molecular function: catalytic activity (GO:0003824);; biological process: metabolic process (GO:0008152);; biological process: single-organism process (GO:0044699)	--	--	General function prediction only	Enoyl-(Acyl carrier protein) reductase;; short chain dehydrogenase;; KR domain;; NAD dependent epimerase/dehydratase family	D-arabinitol 2-dehydrogenase [ribulose-forming] OS=Candida tropicalis OX=5482 GN=ARD PE=1 SV=1	Function unknown	NAD-P-binding protein [Trametes coccinea BRFM310]
GL19530	103.798	55.8023	70.1751	2.99002e-20	-1.08046	down	2.29345e-11	-0.806343		0.0276123	0.285419		--	--	--	--	--	--	--	--	Function unknown	hypothetical protein GSI_15236 [Ganoderma sinense ZZ0214-1]
Ganoderma_lucidum_G.260125-1_newGene_1737	2.7195	1.16865	1.91173	0.000102493	-1.07784	down	0.0298927	-0.553132		0.0866141	0.541685		--	--	--	--	--	--	--	--	--	hypothetical protein GSI_07665 [Ganoderma sinense ZZ0214-1]
GL16175	109.093	57.5654	49.271	2.03706e-08	-1.077	down	3.20951e-12	-1.37027	down	0.122912	-0.250182		--	--	--	--	--	--	--	--	Function unknown	hypothetical protein GSI_14592 [Ganoderma sinense ZZ0214-1]
Ganoderma_lucidum_G.260125-1_newGene_50	5.13191	2.87951	1.97305	3.71545e-09	-1.07183	down	3.00282e-26	-1.7176	down	0.0126842	-0.560205		--	--	--	--	--	--	--	--	--	--
GL20232	12.9523	6.80064	7.0469	3.88932e-07	-1.06607	down	4.38828e-07	-1.09837	down	0.973073	0.0134076		Energy production and conversion	--	--	--	--	Lipid transport and metabolism	short chain dehydrogenase;; Enoyl-(Acyl carrier protein) reductase	--	Function unknown	hypothetical protein GSI_02169 [Ganoderma sinense ZZ0214-1]
GL26807	42.0448	22.1421	11.7652	1.69707e-07	-1.06354	down	3.70232e-25	-2.02699	down	6.42741e-12	-0.907777		--	--	--	--	--	--	--	--	--	hypothetical protein DICSQDRAFT_126110 [Dichomitus squalens LYAD-421 SS1]
GL23835	353.919	192.625	138.325	1.78286e-14	-1.06251	down	2.9041e-31	-1.59087	down	1.20612e-07	-0.503601		Posttranslational modification, protein turnover, chaperones	Molecular Function: antioxidant activity (GO:0016209);; Molecular Function: oxidoreductase activity (GO:0016491);; Biological Process: oxidation-reduction process (GO:0055114);; Biological Process: cellular oxidant detoxification (GO:0098869);;	molecular function: antioxidant activity (GO:0016209);; molecular function: catalytic activity (GO:0003824);; biological process: metabolic process (GO:0008152);; biological process: single-organism process (GO:0044699);; biological process: cellular process (GO:0009987);; biological process: response to stimulus (GO:0050896);; biological process: detoxification (GO:0098754)	--	--	Posttranslational modification, protein turnover, chaperones	AhpC/TSA family;; Redoxin	Peroxiredoxin DOT5 OS=Saccharomyces cerevisiae (strain ATCC 204508 / S288c) OX=559292 GN=DOT5 PE=1 SV=1	Posttranslational modification, protein turnover, chaperones	hypothetical protein GSI_15270 [Ganoderma sinense ZZ0214-1]
GL17444	12.2365	6.47783	7.7995	8.32841e-07	-1.05885	down	0.000105573	-0.880342		0.248652	0.222758		Coenzyme transport and metabolism;; Energy production and conversion	Molecular Function: oxidoreductase activity (GO:0016491);; Biological Process: oxidation-reduction process (GO:0055114);; Molecular Function: FAD binding (GO:0071949);;	molecular function: catalytic activity (GO:0003824);; biological process: metabolic process (GO:0008152);; biological process: single-organism process (GO:0044699);; molecular function: binding (GO:0005488)	K00480|0|dsq:DICSQDRAFT_113156|K00480 salicylate hydroxylase [EC:1.14.13.1] | (RefSeq) FAD/NAD(P)-binding domain-containing protein	--	Energy production and conversion;; General function prediction only	FAD binding domain;; NAD(P)-binding Rossmann-like domain;; Lycopene cyclase protein;; Pyridine nucleotide-disulphide oxidoreductase;; Tryptophan halogenase	FAD-dependent monooxygenase OpS4 OS=Beauveria bassiana (strain ARSEF 2860) OX=655819 GN=OpS4 PE=1 SV=1	Energy production and conversion;; Coenzyme transport and metabolism	hypothetical protein GSI_09800 [Ganoderma sinense ZZ0214-1]
GL22675	57.1792	30.7962	25.0665	5.57209e-10	-1.05697	down	3.14689e-23	-1.42594	down	0.0311063	-0.323607		--	--	--	--	--	--	--	PH domain-containing protein YHR131C OS=Saccharomyces cerevisiae (strain ATCC 204508 / S288c) OX=559292 GN=YHR131C PE=1 SV=2	Function unknown	hypothetical protein GSI_14598 [Ganoderma sinense ZZ0214-1]
GL26068	8.18798	4.21435	3.23838	1.70074e-05	-1.05633	down	4.12043e-06	-1.47081	down	0.437031	-0.315065		Inorganic ion transport and metabolism	Molecular Function: cyanate hydratase activity (GO:0008824);; Biological Process: cyanate metabolic process (GO:0009439);; Molecular Function: sequence-specific DNA binding (GO:0043565);;	molecular function: catalytic activity (GO:0003824);; biological process: metabolic process (GO:0008152);; biological process: cellular process (GO:0009987);; biological process: single-organism process (GO:0044699);; molecular function: binding (GO:0005488)	K01725|1.79851e-70|hir:HETIRDRAFT_382812|K01725 cyanate lyase [EC:4.2.1.104] | (RefSeq) hypothetical protein	Nitrogen metabolism (ko00910)	--	Cyanate lyase C-terminal domain	Cyanate hydratase OS=Coprinopsis cinerea (strain Okayama-7 / 130 / ATCC MYA-4618 / FGSC 9003) OX=240176 GN=CYN1 PE=3 SV=2	Inorganic ion transport and metabolism	hypothetical protein GSI_08038 [Ganoderma sinense ZZ0214-1]
GL30191	5.47769	2.60299	3.06642	0.00204824	-1.05327	down	0.0083793	-1.00609	down	0.576278	0.175827		--	--	--	--	--	--	--	--	Function unknown	hypothetical protein GSI_07096 [Ganoderma sinense ZZ0214-1]
GL20764	101.276	54.615	78.5548	4.14485e-09	-1.05247	down	0.000284663	-0.613644		0.000359568	0.471051		Carbohydrate transport and metabolism	Molecular Function: zinc ion binding (GO:0008270);; Molecular Function: oxidoreductase activity (GO:0016491);; Biological Process: oxidation-reduction process (GO:0055114);;	molecular function: binding (GO:0005488);; molecular function: catalytic activity (GO:0003824);; biological process: metabolic process (GO:0008152);; biological process: single-organism process (GO:0044699)	K13953|0|dsq:DICSQDRAFT_129544|K13953 alcohol dehydrogenase, propanol-preferring [EC:1.1.1.1] | (RefSeq) GroES-like protein	Glycolysis / Gluconeogenesis (ko00010);; Fatty acid degradation (ko00071);; Tyrosine metabolism (ko00350);; Biosynthesis of antibiotics (ko01130)	Secondary metabolites biosynthesis, transport and catabolism	Alcohol dehydrogenase GroES-like domain;; Zinc-binding dehydrogenase	Alcohol dehydrogenase 3 OS=Emericella nidulans (strain FGSC A4 / ATCC 38163 / CBS 112.46 / NRRL 194 / M139) OX=227321 GN=alcC PE=3 SV=1	Energy production and conversion	hypothetical protein GSI_14831 [Ganoderma sinense ZZ0214-1]
GL29257	3.3857	1.57702	3.23594	0.00230246	-1.05003	down	0.722344	-0.233957		0.000604339	0.872626		Carbohydrate transport and metabolism	Biological Process: carbohydrate metabolic process (GO:0005975);; Molecular Function: hydrolase activity (GO:0016787);; Molecular Function: carbohydrate binding (GO:0030246);;	biological process: metabolic process (GO:0008152);; molecular function: catalytic activity (GO:0003824);; molecular function: binding (GO:0005488)	--	--	--	Glycosyl hydrolase family 92	--	Carbohydrate transport and metabolism	hypothetical protein GSI_00001 [Ganoderma sinense ZZ0214-1]
GL16078	4.19684	2.17716	2.69485	2.82841e-05	-1.0449	down	7.79667e-05	-0.860938		0.4656	0.237284		--	--	--	--	--	--	Heterokaryon incompatibility protein (HET)	Vegetative incompatibility protein HET-E-1 OS=Podospora anserina OX=5145 GN=HET-E1 PE=4 SV=1	Function unknown	hypothetical protein GSI_12326 [Ganoderma sinense ZZ0214-1]
GL23338	1747.97	954.589	465.634	1.05072e-10	-1.04463	down	5.05861e-48	-2.13165	down	1.10592e-17	-1.03724	down	Secondary metabolites biosynthesis, transport and catabolism;; Defense mechanisms	Molecular Function: monooxygenase activity (GO:0004497);; Molecular Function: iron ion binding (GO:0005506);; Cellular Component: integral component of membrane (GO:0016021);; Molecular Function: oxidoreductase activity, acting on paired donors, with incorporation or reduction of molecular oxygen (GO:0016705);; Molecular Function: heme binding (GO:0020037);; Biological Process: oxidation-reductio…	biological process: metabolic process (GO:0008152);; biological process: single-organism process (GO:0044699);; molecular function: catalytic activity (GO:0003824);; molecular function: binding (GO:0005488);; cellular component: membrane (GO:0016020);; cellular component: membrane part (GO:0044425)	--	--	Secondary metabolites biosynthesis, transport and catabolism	Cytochrome	Ent-kaurene oxidase OS=Gibberella intermedia OX=948311 GN=CYP503A1 PE=1 SV=1	Secondary metabolites biosynthesis, transport and catabolism	cytochrome [Ganoderma sinense ZZ0214-1]
GL22543	101.132	42.0797	31.7127	0.0114407	-1.03999		0.000125683	-1.68914	down	0.00893205	-0.426406		--	Molecular Function: catalytic activity (GO:0003824);; Biological Process: metabolic process (GO:0008152);;	molecular function: catalytic activity (GO:0003824);; biological process: metabolic process (GO:0008152)	--	--	--	AMP-binding enzyme	--	Function unknown	hypothetical protein GSI_14567 [Ganoderma sinense ZZ0214-1]
GL26884	2.84668	1.40081	1.77992	0.00131639	-1.03803	down	0.0155941	-0.864305		0.529981	0.250963		--	--	--	--	--	--	--	--	--	hypothetical protein GSI_08647 [Ganoderma sinense ZZ0214-1]
GL15228	99.1189	54.0911	39.5388	2.29068e-09	-1.03598	down	8.48165e-27	-1.55826	down	0.000681736	-0.473742		General function prediction only	Cellular Component: integral component of membrane (GO:0016021);; Biological Process: single-organism metabolic process (GO:0044710);;	cellular component: membrane (GO:0016020);; cellular component: membrane part (GO:0044425);; biological process: metabolic process (GO:0008152);; biological process: single-organism process (GO:0044699)	--	--	General function prediction only	Protein of unknown function (DUF1295)	--	Function unknown	hypothetical protein GSI_14875 [Ganoderma sinense ZZ0214-1]
GL22724	14.821	7.97512	4.41361	7.27019e-07	-1.03169	down	9.06529e-18	-1.9162	down	0.00258225	-0.765252		--	--	--	--	--	--	--	--	--	--
GL24405	109.035	40.1601	6.39979	0.0183826	-1.03112		9.82557e-23	-3.85141	down	1.2609e-08	-1.85549	down	Intracellular trafficking, secretion, and vesicular transport	Molecular Function: peptidase activity (GO:0008233);;	molecular function: catalytic activity (GO:0003824)	K08646|6.87637e-127|dsq:DICSQDRAFT_131350|K08646 peptidyl-Lys metalloendopeptidase [EC:3.4.24.20] | (RefSeq) metalloprotease	--	--	Lysine-specific metallo-endopeptidase	Peptidyl-Lys metalloendopeptidase OS=Grifola frondosa OX=5627 GN=MEP PE=1 SV=2	Function unknown	hypothetical protein GSI_03536 [Ganoderma sinense ZZ0214-1]
GL16156	87.3842	47.7735	79.8243	1.27425e-08	-1.0298	down	0.0506958	-0.374647		4.6231e-08	0.682794		Posttranslational modification, protein turnover, chaperones	Molecular Function: transferase activity (GO:0016740);;	molecular function: catalytic activity (GO:0003824)	K00799|1.97915e-139|dsq:DICSQDRAFT_62518|K00799 glutathione S-transferase [EC:2.5.1.18] | (RefSeq) glutathione S-transferase C-terminal-like protein	Glutathione metabolism (ko00480)	--	Glutathione S-transferase, C-terminal domain;; Glutathione S-transferase, C-terminal domain	--	Posttranslational modification, protein turnover, chaperones	hypothetical protein GSI_14399 [Ganoderma sinense ZZ0214-1]
GL24914	91.4438	51.2924	32.4277	6.80327e-18	-1.02756	down	5.40765e-44	-1.72971	down	3.56608e-13	-0.681779		Carbohydrate transport and metabolism	Molecular Function: alpha-amylase activity (GO:0004556);; Biological Process: carbohydrate metabolic process (GO:0005975);; Molecular Function: carbohydrate binding (GO:0030246);; Molecular Function: cation binding (GO:0043169);;	molecular function: catalytic activity (GO:0003824);; biological process: metabolic process (GO:0008152);; molecular function: binding (GO:0005488)	--	--	Carbohydrate transport and metabolism	Alpha amylase, catalytic domain;; Alpha amylase, C-terminal all-beta domain	Alpha-amylase B OS=Aspergillus awamori OX=105351 GN=amyB PE=3 SV=1	Carbohydrate transport and metabolism	hypothetical protein GSI_04692 [Ganoderma sinense ZZ0214-1]
GL30117	117.268	66.1617	59.3113	4.02341e-27	-1.02564	down	9.41212e-24	-1.22094	down	0.132438	-0.186362		Carbohydrate transport and metabolism	Molecular Function: hydrolase activity, hydrolyzing O-glycosyl compounds (GO:0004553);; Biological Process: carbohydrate metabolic process (GO:0005975);; Cellular Component: membrane (GO:0016020);; Molecular Function: carbohydrate binding (GO:0030246);;	molecular function: catalytic activity (GO:0003824);; biological process: metabolic process (GO:0008152);; cellular component: membrane (GO:0016020);; molecular function: binding (GO:0005488)	K01187|0|dsq:DICSQDRAFT_151660|K01187 alpha-glucosidase [EC:3.2.1.20] | (RefSeq) hypothetical protein	Galactose metabolism (ko00052);; Starch and sucrose metabolism (ko00500)	Carbohydrate transport and metabolism	Glycosyl hydrolases family 31;; N-terminal barrel of NtMGAM and CtMGAM, maltase-glucoamylase;; Glycosyl hydrolases family 31	Alpha-glucosidase OS=Candida tsukubaensis OX=5483 PE=1 SV=1	Carbohydrate transport and metabolism	hypothetical protein GSI_05931 [Ganoderma sinense ZZ0214-1]
GL21539	353.997	191.827	176.212	2.01262e-06	-1.02455	down	2.5266e-08	-1.22752	down	0.759152	-0.131783		Carbohydrate transport and metabolism	Biological Process: metabolic process (GO:0008152);; Molecular Function: hydrolase activity (GO:0016787);;	biological process: metabolic process (GO:0008152);; molecular function: catalytic activity (GO:0003824)	--	--	Energy production and conversion	Phosphoenolpyruvate phosphomutase;; Isocitrate lyase family	Isocitrate lyase OS=Emericella nidulans (strain FGSC A4 / ATCC 38163 / CBS 112.46 / NRRL 194 / M139) OX=227321 GN=acuD PE=1 SV=3	Carbohydrate transport and metabolism	hypothetical protein GSI_04139 [Ganoderma sinense ZZ0214-1]
GL30842	212.472	115.114	116.578	3.9375e-06	-1.01932	down	0.00619822	-1.02876	down	0.977542	-0.0163379		Energy production and conversion;; Posttranslational modification, protein turnover, chaperones	--	--	--	--	General function prediction only	Tetratricopeptide repeat;; Tetratricopeptide repeat;; Tetratricopeptide repeat;; Tetratricopeptide repeat;; Tetratricopeptide repeat;; Tetratricopeptide repeat;; Tetratricopeptide repeat;; TPR repeat;; Tetratricopeptide repeat;; Tetratricopeptide repeat;; Tetratricopeptide repeat;; Tetratricopeptide repeat;; Anaphase-promoting complex, cyclosome, subunit 3;; Tetratricopeptide repeat;; Tetratricop…	General transcriptional corepressor ssn6 OS=Schizosaccharomyces pombe (strain 972 / ATCC 24843) OX=284812 GN=ssn6 PE=1 SV=1	Function unknown	transporter [Ganoderma sinense ZZ0214-1]
GL21550	22.5764	12.3054	20.3758	5.72386e-06	-1.0178	down	0.114024	-0.398827		9.58056e-11	0.677906		Energy production and conversion	Molecular Function: oxidoreductase activity, acting on CH-OH group of donors (GO:0016614);; Molecular Function: flavin adenine dinucleotide binding (GO:0050660);; Biological Process: oxidation-reduction process (GO:0055114);;	biological process: metabolic process (GO:0008152);; biological process: single-organism process (GO:0044699);; molecular function: catalytic activity (GO:0003824);; molecular function: binding (GO:0005488)	--	--	--	FAD binding domain;; Berberine and berberine like	FAD-linked oxidoreductase aurO OS=Gibberella zeae (strain PH-1 / ATCC MYA-4620 / FGSC 9075 / NRRL 31084) OX=229533 GN=aurO PE=1 SV=1	Energy production and conversion	hypothetical protein GSI_04313 [Ganoderma sinense ZZ0214-1]
GL15633	584.537	326.901	192.396	3.23485e-10	-1.01674	down	6.10414e-30	-1.82913	down	1.1737e-16	-0.783794		Carbohydrate transport and metabolism	Biological Process: carbohydrate metabolic process (GO:0005975);; Cellular Component: integral component of membrane (GO:0016021);; Molecular Function: mannosyl-glycoprotein endo-beta-N-acetylglucosaminidase activity (GO:0033925);;	biological process: metabolic process (GO:0008152);; cellular component: membrane (GO:0016020);; cellular component: membrane part (GO:0044425);; molecular function: catalytic activity (GO:0003824)	--	--	--	Glycosyl hydrolases family 18	--	Function unknown	hypothetical protein GSI_04324 [Ganoderma sinense ZZ0214-1]
GL30837	10.3293	5.52266	7.71547	3.92602e-05	-1.0138	down	0.00722096	-0.646876		0.167641	0.395755		--	--	--	--	--	--	Peptidase inhibitor I66	Serine protease inhibitor OS=Lentinula edodes OX=5353 PE=1 SV=1	Posttranslational modification, protein turnover, chaperones	hypothetical protein GSI_07811 [Ganoderma sinense ZZ0214-1]
GL23777	72.9949	38.3328	28.7911	0.000236739	-1.01324	down	2.58085e-06	-1.49628	down	0.231325	-0.382704		--	--	--	--	--	--	--	--	--	hypothetical protein GSI_15160 [Ganoderma sinense ZZ0214-1]
GL30875	354.106	199.149	192.305	1.78248e-11	-1.01238	down	1.65998e-11	-1.11509	down	0.635001	-0.080681		Energy production and conversion	Cellular Component: integral component of membrane (GO:0016021);;	cellular component: membrane (GO:0016020);; cellular component: membrane part (GO:0044425)	K07034|6.22659e-71|pco:PHACADRAFT_246175|K07034 uncharacterized protein | (RefSeq) hypothetical protein	--	--	GPR1/FUN34/yaaH family	Accumulation of dyads protein 2 OS=Saccharomyces cerevisiae (strain ATCC 204508 / S288c) OX=559292 GN=ADY2 PE=1 SV=1	Function unknown	transporter [Ganoderma sinense ZZ0214-1]
GL30647	16.0594	8.79831	8.72295	7.82517e-08	-1.01228	down	7.76469e-07	-1.09128	down	0.880496	-0.0490444		--	--	--	--	--	--	--	--	--	--
GL21967	38.0923	19.833	12.6034	0.000444453	-1.01022	down	4.16667e-13	-1.76722	down	0.0714736	-0.564269		--	Molecular Function: aspartic-type endopeptidase activity (GO:0004190);; Biological Process: proteolysis (GO:0006508);;	biological process: metabolic process (GO:0008152);; molecular function: catalytic activity (GO:0003824)	K01379|1.57856e-20|pco:PHACADRAFT_246265|K01379 cathepsin D [EC:3.4.23.5] | (RefSeq) hypothetical protein	--	--	Eukaryotic aspartyl protease	Aspartic protease OS=Phaffia rhodozyma OX=5421 GN=pr1 PE=1 SV=1	Posttranslational modification, protein turnover, chaperones	transporter [Ganoderma sinense ZZ0214-1]
GL23866	6.28075	3.39732	3.0488	1.36851e-06	-1.00945	down	1.77309e-09	-1.24512	down	0.487295	-0.181564		Cell wall/membrane/envelope biogenesis	--	--	--	--	Carbohydrate transport and metabolism	Glycosyl hydrolase family 30 TIM-barrel domain	Endo-1,6-beta-D-glucanase OS=Neurospora crassa (strain ATCC 24698 / 74-OR23-1A / CBS 708.71 / DSM 1257 / FGSC 987) OX=367110 GN=neg-1 PE=1 SV=2	Carbohydrate transport and metabolism	hypothetical protein GSI_15136 [Ganoderma sinense ZZ0214-1]
GL29288	2.66654	1.36092	1.88961	0.00125038	-1.00919	down	0.00627792	-0.717419		0.343646	0.355776		--	Cellular Component: histone deacetylase complex (GO:0000118);; Cellular Component: nuclear chromatin (GO:0000790);; Molecular Function: zinc ion binding (GO:0008270);; Biological Process: cellular component organization (GO:0016043);;	cellular component: cell (GO:0005623);; cellular component: membrane-enclosed lumen (GO:0031974);; cellular component: macromolecular complex (GO:0032991);; cellular component: organelle (GO:0043226);; cellular component: organelle part (GO:0044422);; cellular component: cell part (GO:0044464);; molecular function: binding (GO:0005488);; biological process: cellular process (GO:0009987);; biologi…	K07117|2.65261e-49|dsq:DICSQDRAFT_106023|K07117 uncharacterized protein | (RefSeq) hypothetical protein	--	--	--	--	Function unknown	transcription factor [Ganoderma sinense ZZ0214-1]
GL19705	0.980016	0.476796	0.555127	0.00427484	-1.00792	down	0.0151991	-0.955324		0.780644	0.145381		--	--	--	--	--	--	Heterokaryon incompatibility protein (HET)	Vegetative incompatibility protein HET-E-1 OS=Podospora anserina OX=5145 GN=HET-E1 PE=4 SV=1	Function unknown	hypothetical protein GSI_12603 [Ganoderma sinense ZZ0214-1]
GL21607	5.1254	2.68537	1.49296	0.000306172	-1.00428	down	4.68123e-10	-1.8883	down	0.0516475	-0.671415		Lipid transport and metabolism	--	--	K01054|5.81297e-68|dsq:DICSQDRAFT_137316|K01054 acylglycerol lipase [EC:3.1.1.23] | (RefSeq) lysophospholipase	Glycerolipid metabolism (ko00561)	Lipid transport and metabolism	Serine aminopeptidase, S33;; Alpha/beta hydrolase family;; alpha/beta hydrolase fold;; Lipase (class 3);; Alpha/beta hydrolase of unknown function (DUF900)	Putative monoglyceride lipase OS=Schizosaccharomyces pombe (strain 972 / ATCC 24843) OX=284812 GN=SPCC5E4.05c PE=1 SV=1	Lipid transport and metabolism	hypothetical protein GSI_04273 [Ganoderma sinense ZZ0214-1]
GL30174	1232.65	698.92	742.222	1.70023e-14	-1.00287	down	9.16874e-27	-0.976043		0.77219	0.0498108		Energy production and conversion	Molecular Function: aldehyde dehydrogenase (NAD) activity (GO:0004029);; Biological Process: oxidation-reduction process (GO:0055114);;	biological process: metabolic process (GO:0008152);; biological process: single-organism process (GO:0044699);; molecular function: catalytic activity (GO:0003824)	K00128|0|dsq:DICSQDRAFT_158024|K00128 aldehyde dehydrogenase (NAD+) [EC:1.2.1.3] | (RefSeq) aldehyde dehydrogenase	Glycolysis / Gluconeogenesis (ko00010);; Pentose and glucuronate interconversions (ko00040);; Ascorbate and aldarate metabolism (ko00053);; Fatty acid degradation (ko00071);; Valine, leucine and isoleucine degradation (ko00280);; Lysine degradation (ko00310);; Arginine and proline metabolism (ko00330);; Histidine metabolism (ko00340);; Tryptophan metabolism (ko00380);; beta-Alanine metabolism (ko…	Energy production and conversion	Aldehyde dehydrogenase family	Aldehyde dehydrogenase OS=Agaricus bisporus OX=5341 GN=aldA PE=3 SV=1	Energy production and conversion	hypothetical protein GSI_10011 [Ganoderma sinense ZZ0214-1]
GL22064	20.924	8.87838	43.6824	0.0176028	-0.997305		0.193674	0.669442		1.13104e-64	2.17316	up	--	--	--	--	--	--	--	--	--	hypothetical protein GSI_03337 [Ganoderma sinense ZZ0214-1]
GL23580	392.315	221.453	163.113	2.4274e-08	-0.994967		4.09048e-18	-1.49593	down	2.74417e-05	-0.465734		Carbohydrate transport and metabolism	Biological Process: polysaccharide catabolic process (GO:0000272);; Molecular Function: glucan 1,4-alpha-glucosidase activity (GO:0004339);; Cellular Component: integral component of membrane (GO:0016021);; Molecular Function: starch binding (GO:2001070);;	biological process: metabolic process (GO:0008152);; molecular function: catalytic activity (GO:0003824);; cellular component: membrane (GO:0016020);; cellular component: membrane part (GO:0044425);; molecular function: binding (GO:0005488)	K01178|0|dsq:DICSQDRAFT_134993|K01178 glucoamylase [EC:3.2.1.3] | (RefSeq) glucoamylase	Starch and sucrose metabolism (ko00500)	--	Glycosyl hydrolases family 15;; Starch binding domain	Glucoamylase ARB_02327-1 OS=Schizophyllum commune (strain H4-8 / FGSC 9210) OX=578458 GN=SCHCODRAFT_57589 PE=1 SV=1	Carbohydrate transport and metabolism	hypothetical protein GSI_15493 [Ganoderma sinense ZZ0214-1]
GL17111	55.5242	31.4205	17.7924	3.54392e-09	-0.994035		1.45671e-25	-1.85379	down	7.86171e-11	-0.823202		--	--	--	--	--	--	--	--	Function unknown	hypothetical protein GSI_08479 [Ganoderma sinense ZZ0214-1]
GL24911	213.894	118.804	75.3532	1.57985e-07	-0.993144		7.9364e-42	-1.72789	down	0.0173233	-0.612173		Carbohydrate transport and metabolism	Biological Process: polysaccharide catabolic process (GO:0000272);; Molecular Function: hydrolase activity, hydrolyzing O-glycosyl compounds (GO:0004553);;	biological process: metabolic process (GO:0008152);; molecular function: catalytic activity (GO:0003824)	K05349|0|dsq:DICSQDRAFT_149400|K05349 beta-glucosidase [EC:3.2.1.21] | (RefSeq) beta-glucosidase	Cyanoamino acid metabolism (ko00460);; Starch and sucrose metabolism (ko00500)	--	Glycosyl hydrolase family 3 C-terminal domain;; Glycosyl hydrolase family 3 N terminal domain;; Fibronectin type III-like domain;; PA14 domain	Probable beta-glucosidase I OS=Neosartorya fumigata (strain CEA10 / CBS 144.89 / FGSC A1163) OX=451804 GN=bglI PE=3 SV=1	Carbohydrate transport and metabolism	hypothetical protein GSI_04748 [Ganoderma sinense ZZ0214-1]
GL16712	7.3571	3.7589	3.99684	0.00154432	-0.993067		0.00176741	-1.04922	down	0.916898	0.0414797		--	--	--	--	--	--	--	--	--	hypothetical protein GSI_01499 [Ganoderma sinense ZZ0214-1]
GL21690	228.326	131.536	108.843	1.20184e-13	-0.985611		3.80377e-24	-1.31024	down	0.000692641	-0.304335		Lipid transport and metabolism	Molecular Function: farnesyl-diphosphate farnesyltransferase activity (GO:0004310);; Cellular Component: mitochondrial outer membrane (GO:0005741);; Cellular Component: endoplasmic reticulum membrane (GO:0005789);; Biological Process: ergosterol biosynthetic process (GO:0006696);; Cellular Component: integral component of membrane (GO:0016021);; Molecular Function: squalene synthase activity (GO:…	molecular function: catalytic activity (GO:0003824);; cellular component: cell (GO:0005623);; cellular component: membrane (GO:0016020);; cellular component: organelle (GO:0043226);; cellular component: organelle part (GO:0044422);; cellular component: cell part (GO:0044464);; cellular component: membrane part (GO:0044425);; biological process: metabolic process (GO:0008152);; biological process:…	K00801|0|dsq:DICSQDRAFT_125356|K00801 farnesyl-diphosphate farnesyltransferase [EC:2.5.1.21] | (RefSeq) squalene synthase	Steroid biosynthesis (ko00100);; Sesquiterpenoid and triterpenoid biosynthesis (ko00909);; Biosynthesis of antibiotics (ko01130)	Lipid transport and metabolism	Squalene/phytoene synthase	Squalene synthase OS=Ustilago maydis (strain 521 / FGSC 9021) OX=237631 GN=ERG9 PE=3 SV=2	Lipid transport and metabolism	squalene synthase [Ganoderma sinense ZZ0214-1]
GL31643	117.792	67.3438	59.0812	1.31104e-10	-0.984912		3.09273e-16	-1.23155	down	0.184489	-0.217133		--	Molecular Function: Rho guanyl-nucleotide exchange factor activity (GO:0005089);; Cellular Component: intracellular (GO:0005622);; Biological Process: regulation of Rho protein signal transduction (GO:0035023);; Biological Process: positive regulation of GTPase activity (GO:0043547);;	biological process: biological regulation (GO:0065007);; molecular function: molecular function regulator (GO:0098772);; cellular component: cell (GO:0005623);; cellular component: cell part (GO:0044464)	--	--	--	RhoGEF domain	--	Function unknown	hypothetical protein GSI_01134 [Ganoderma sinense ZZ0214-1]
GL21481	5.24235	2.68154	1.73603	0.00184337	-0.982044		3.15269e-05	-1.63448	down	0.226911	-0.48076		--	--	--	--	--	--	--	--	--	hypothetical protein GSI_04044 [Ganoderma sinense ZZ0214-1]
GL18190	9.91344	5.43279	2.61329	0.000292293	-0.974995		4.46974e-11	-2.04579	down	0.000824303	-0.91776		--	--	--	--	--	--	--	--	Function unknown	hypothetical protein GSI_08536 [Ganoderma sinense ZZ0214-1]
GL28359	25.6538	14.8099	12.4086	6.87799e-11	-0.972648		4.73288e-15	-1.27428	down	0.179241	-0.270774		--	--	--	--	--	--	--	--	--	hypothetical protein GSI_01915 [Ganoderma sinense ZZ0214-1]
GL19655	5.49781	3.05734	2.35604	5.36706e-05	-0.97038		1.22366e-09	-1.4125	down	0.258604	-0.346104		--	--	--	--	--	--	--	--	--	hypothetical protein GSI_09774 [Ganoderma sinense ZZ0214-1]
GL15648	57.1615	33.2718	18.2782	5.50542e-16	-0.968736		4.60444e-66	-1.87796	down	1.97002e-12	-0.870934		--	--	--	--	--	--	--	--	--	hypothetical protein GSI_12672 [Ganoderma sinense ZZ0214-1]
GL26784	142.922	83.4751	49.8326	6.73406e-21	-0.968695		1.0928e-55	-1.74907	down	4.9287e-13	-0.758862		--	--	--	--	--	--	--	--	--	--
GL21027	273.163	158.005	133.659	3.84248e-09	-0.968302		6.15736e-14	-1.26436	down	0.0181992	-0.269409		--	--	--	--	--	--	--	--	Function unknown	hypothetical protein GSI_09436 [Ganoderma sinense ZZ0214-1]
Ganoderma_lucidum_G.260125-1_newGene_99	6.76463	3.87834	3.70379	6.82536e-08	-0.966769		4.65565e-10	-1.10176	down	0.694234	-0.0991979		--	--	--	--	--	--	--	--	--	--
GL25127	1.87291	0.977092	0.759452	0.00179126	-0.96641		0.00020578	-1.38531	down	0.563308	-0.269235		--	--	--	--	--	--	--	--	Function unknown	hypothetical protein DICSQDRAFT_181355 [Dichomitus squalens LYAD-421 SS1]
GL16371	8.45421	4.48768	3.60758	0.00118285	-0.964126		3.41897e-05	-1.35618	down	0.541904	-0.260023		--	Molecular Function: structural constituent of cell wall (GO:0005199);; Cellular Component: fungal-type cell wall (GO:0009277);;	molecular function: structural molecule activity (GO:0005198);; cellular component: cell (GO:0005623);; cellular component: cell part (GO:0044464)	--	--	--	Fungal hydrophobin	Fruiting body protein SC3 OS=Schizophyllum commune OX=5334 GN=SC3 PE=1 SV=2	--	hydrophobin 1 [Trametes coccinea BRFM310]
GL15092	13.911	7.75875	5.94847	1.59353e-05	-0.962814		7.86779e-10	-1.40947	down	0.0407088	-0.392833		--	--	--	--	--	--	--	--	--	hypothetical protein GSI_08675 [Ganoderma sinense ZZ0214-1]
GL28197	13.7415	6.74029	6.25555	0.0107917	-0.962659		0.00396837	-1.2145	down	0.887891	-0.0787084		--	--	--	--	--	--	--	--	--	--
GL24708	179.981	103.894	64.2986	1.21898e-08	-0.96219		4.89205e-29	-1.71029	down	1.33996e-10	-0.710321		--	Molecular Function: transcription factor activity, sequence-specific DNA binding (GO:0003700);; Biological Process: regulation of transcription, DNA-templated (GO:0006355);; Molecular Function: zinc ion binding (GO:0008270);; Molecular Function: sequence-specific DNA binding (GO:0043565);;	biological process: biological regulation (GO:0065007);; molecular function: nucleic acid binding transcription factor activity (GO:0001071);; molecular function: binding (GO:0005488)	K10572|0|dsq:DICSQDRAFT_49505|K10572 inositol-pentakisphosphate 2-kinase [EC:2.7.1.158] | (RefSeq) hypothetical protein	Inositol phosphate metabolism (ko00562);; Phosphatidylinositol signaling system (ko04070)	Signal transduction mechanisms	Inositol-pentakisphosphate 2-kinase;; PAS fold	Inositol-pentakisphosphate 2-kinase OS=Cryptococcus neoformans var. neoformans serotype D (strain JEC21 / ATCC MYA-565) OX=214684 GN=IPK1 PE=3 SV=1	Function unknown	hypothetical protein GSI_14041 [Ganoderma sinense ZZ0214-1]
GL23800	1196.4	581.991	350.535	0.011631	-0.957802		6.28779e-05	-1.75447	down	0.293738	-0.467993		Carbohydrate transport and metabolism;; General function prediction only	Biological Process: metabolic process (GO:0008152);; Molecular Function: hydrolase activity (GO:0016787);;	biological process: metabolic process (GO:0008152);; molecular function: catalytic activity (GO:0003824)	--	--	General function prediction only	Haloacid dehalogenase-like hydrolase;; haloacid dehalogenase-like hydrolase;; HAD-hyrolase-like	Glycerol-1-phosphate phosphohydrolase 2 OS=Saccharomyces cerevisiae (strain ATCC 204508 / S288c) OX=559292 GN=GPP2 PE=1 SV=1	Function unknown	HAD-like protein [Dichomitus squalens LYAD-421 SS1]
GL22248	851.629	499.387	375.103	9.62937e-12	-0.954624		4.33571e-33	-1.42081	down	0.000153324	-0.436641		Energy production and conversion	Molecular Function: FMN binding (GO:0010181);; Molecular Function: oxidoreductase activity (GO:0016491);; Biological Process: negative regulation of transcription, DNA-templated (GO:0045892);; Biological Process: oxidation-reduction process (GO:0055114);;	molecular function: binding (GO:0005488);; molecular function: catalytic activity (GO:0003824);; biological process: biological regulation (GO:0065007);; biological process: metabolic process (GO:0008152);; biological process: single-organism process (GO:0044699)	K03809|3.27427e-118|dsq:DICSQDRAFT_150233|K03809 NAD(P)H dehydrogenase (quinone) [EC:1.6.5.2] | (RefSeq) hypothetical protein	Ubiquinone and other terpenoid-quinone biosynthesis (ko00130)	General function prediction only	NADPH-dependent FMN reductase;; Flavodoxin-like fold	Protoplast secreted protein 2 OS=Saccharomyces cerevisiae (strain ATCC 204508 / S288c) OX=559292 GN=PST2 PE=1 SV=1	Function unknown	hypothetical protein GSI_10530 [Ganoderma sinense ZZ0214-1]
GL15009	5.29939	2.95646	1.77843	0.000379262	-0.952719		5.96883e-11	-1.73285	down	0.0713799	-0.597436		--	--	--	--	--	--	--	--	--	hypothetical protein GSI_08539 [Ganoderma sinense ZZ0214-1]
GL30343	162.831	84.2372	89.0267	0.00641732	-0.949515		2.84291e-07	-1.10163	down	0.891862	0.0378399		--	--	--	--	--	--	--	--	Function unknown	hypothetical protein GSI_06161 [Ganoderma sinense ZZ0214-1]
GL22906	27.1868	15.7815	6.54054	4.24969e-08	-0.947013		7.95893e-45	-2.25756	down	3.81543e-20	-1.25016	down	Signal transduction mechanisms	Molecular Function: kinase activity (GO:0016301);;	molecular function: catalytic activity (GO:0003824)	--	--	General function prediction only;; Signal transduction mechanisms	Protein kinase domain;; Protein tyrosine kinase;; Kinase-like	cAMP-dependent protein kinase type 2 OS=Saccharomyces cerevisiae (strain ATCC 204508 / S288c) OX=559292 GN=TPK2 PE=1 SV=2	Signal transduction mechanisms	hypothetical protein GSI_04688 [Ganoderma sinense ZZ0214-1]
GL21815	495.414	295.337	210.976	2.08263e-24	-0.945924		4.28321e-52	-1.471	down	9.31978e-09	-0.511344		Carbohydrate transport and metabolism	Cellular Component: integral component of membrane (GO:0016021);; Molecular Function: substrate-specific transmembrane transporter activity (GO:0022891);; Biological Process: transmembrane transport (GO:0055085);;	cellular component: membrane (GO:0016020);; cellular component: membrane part (GO:0044425);; biological process: localization (GO:0051179);; molecular function: transporter activity (GO:0005215)	--	--	General function prediction only	Sugar (and other) transporter;; Major Facilitator Superfamily	Probable glucose transporter rco-3 OS=Neurospora crassa (strain ATCC 24698 / 74-OR23-1A / CBS 708.71 / DSM 1257 / FGSC 987) OX=367110 GN=rco-3 PE=3 SV=2	Carbohydrate transport and metabolism	MFS general substrate transporter [Ganoderma sinense ZZ0214-1]
GL19889	390.558	148.213	27.077	0.0361548	-0.943981		7.01675e-15	-3.48269	down	3.68508e-08	-1.76977	down	--	Molecular Function: peptidase activity (GO:0008233);;	molecular function: catalytic activity (GO:0003824)	K08646|6.81711e-61|dsq:DICSQDRAFT_131350|K08646 peptidyl-Lys metalloendopeptidase [EC:3.4.24.20] | (RefSeq) metalloprotease	--	--	Deuterolysin metalloprotease (M35) family	Peptidyl-Lys metalloendopeptidase OS=Grifola frondosa OX=5627 GN=MEP PE=1 SV=2	Function unknown	hypothetical protein GSI_03536 [Ganoderma sinense ZZ0214-1]
GL25120	499.326	296.279	169.772	2.97129e-10	-0.940357		6.46437e-33	-1.78558	down	2.19227e-20	-0.822374		--	--	--	--	--	--	--	Probable glycosidase C21B10.07 OS=Schizosaccharomyces pombe (strain 972 / ATCC 24843) OX=284812 GN=SPBC21B10.07 PE=3 SV=1	Carbohydrate transport and metabolism	hypothetical protein GSI_10788 [Ganoderma sinense ZZ0214-1]
GL19712	267.766	153.199	115.783	7.96536e-06	-0.939813		4.60744e-21	-1.4277	down	0.0840784	-0.404256		--	--	--	--	--	--	--	--	--	--
GL18102	12.4685	7.21134	6.57136	2.95799e-06	-0.938833		6.86186e-08	-1.13898	down	0.463129	-0.161935		Carbohydrate transport and metabolism	Molecular Function: beta-N-acetylhexosaminidase activity (GO:0004563);; Biological Process: carbohydrate metabolic process (GO:0005975);;	molecular function: catalytic activity (GO:0003824);; biological process: metabolic process (GO:0008152)	K12373|0|dsq:DICSQDRAFT_148174|K12373 hexosaminidase [EC:3.2.1.52] | (RefSeq) N-acetylhexosaminidase	Other glycan degradation (ko00511);; Amino sugar and nucleotide sugar metabolism (ko00520);; Glycosaminoglycan degradation (ko00531);; Glycosphingolipid biosynthesis - globo series (ko00603)	Carbohydrate transport and metabolism	Glycosyl hydrolase family 20, catalytic domain;; beta-acetyl hexosaminidase like	Beta-hexosaminidase ARB_07893 OS=Arthroderma benhamiae (strain ATCC MYA-4681 / CBS 112371) OX=663331 GN=ARB_07893 PE=1 SV=1	Carbohydrate transport and metabolism	N-acetylhexosaminidase [Dichomitus squalens LYAD-421 SS1]
GL24243	26.8176	15.5513	9.96428	2.00118e-05	-0.938241		4.87417e-15	-1.64369	down	1.4857e-05	-0.648273		Inorganic ion transport and metabolism	Molecular Function: ATP binding (GO:0005524);; Cellular Component: integral component of membrane (GO:0016021);; Molecular Function: hydrolase activity (GO:0016787);; Molecular Function: metal ion binding (GO:0046872);;	molecular function: binding (GO:0005488);; cellular component: membrane (GO:0016020);; cellular component: membrane part (GO:0044425);; molecular function: catalytic activity (GO:0003824)	K01539|0|dsq:DICSQDRAFT_156959|K01539 sodium/potassium-transporting ATPase subunit alpha [EC:3.6.3.9] | (RefSeq) calcium ATPase transmembrane domain M-containing protein	--	Inorganic ion transport and metabolism	E1-E2 ATPase;; Cation transporting ATPase, C-terminus;; haloacid dehalogenase-like hydrolase;; Cation transport ATPase (P-type);; Cation transporter/ATPase, N-terminus;; haloacid dehalogenase-like hydrolase	Calcium-transporting ATPase 1 OS=Schizosaccharomyces pombe (strain 972 / ATCC 24843) OX=284812 GN=pmr1 PE=1 SV=1	Inorganic ion transport and metabolism	transporter [Ganoderma sinense ZZ0214-1]
GL25210	377.236	214.778	145.635	2.28776e-05	-0.937486		6.28705e-14	-1.55826	down	0.236236	-0.451445		Function unknown	--	--	--	--	--	Uncharacterized alpha/beta hydrolase domain (DUF2235)	Uncharacterized protein YEL023C OS=Saccharomyces cerevisiae (strain ATCC 204508 / S288c) OX=559292 GN=YEL023C PE=1 SV=1	Function unknown	hypothetical protein WG66_17522 [Moniliophthora roreri]
GL22643	5727.34	3402.22	2010.24	5.2823e-10	-0.936102		1.65666e-31	-1.7401	down	2.1337e-14	-0.776562		--	--	--	--	--	--	Fungal hydrophobin	Fruiting body protein SC3 OS=Schizophyllum commune OX=5334 GN=SC3 PE=1 SV=2	--	hypothetical protein GSI_14381 [Ganoderma sinense ZZ0214-1]
GL30229	8.5665	4.97789	4.412	4.15887e-06	-0.933489		3.18105e-08	-1.17821	down	0.534755	-0.192259		--	--	--	--	--	--	--	--	Function unknown	hypothetical protein GSI_06765 [Ganoderma sinense ZZ0214-1]
GL18418	5.54459	3.19031	2.89341	0.00013982	-0.927588		6.6707e-06	-1.1476	down	0.605192	-0.15793		--	--	--	--	--	--	--	--	--	transporter [Ganoderma sinense ZZ0214-1]
GL31048	30.911	18.0143	63.4916	1.99745e-05	-0.926998		0.000320573	0.756614		8.04897e-31	1.68943	up	--	--	--	--	--	--	--	--	Function unknown	hypothetical protein GSI_05960 [Ganoderma sinense ZZ0214-1]
GL30313	492.188	299.104	258.019	1.23641e-13	-0.914831		6.83787e-20	-1.17576	down	0.0151545	-0.245111		Cell wall/membrane/envelope biogenesis	--	--	--	--	--	Lytic transglycolase	Allergen Asp f 7 homolog OS=Arthroderma benhamiae (strain ATCC MYA-4681 / CBS 112371) OX=663331 GN=ARB_02701 PE=3 SV=1	Function unknown	hypothetical protein GSI_06300 [Ganoderma sinense ZZ0214-1]
GL15769	11.6497	6.09571	6.0953	0.0102098	-0.912475		0.000505278	-1.10257	down	0.961063	-0.027679		--	--	--	--	--	--	--	--	--	hypothetical protein GSI_13091 [Ganoderma sinense ZZ0214-1]
GL25247	80.7877	48.2658	29.5605	8.99321e-07	-0.911906		3.6364e-21	-1.6711	down	2.51071e-07	-0.713694		--	--	--	--	--	--	--	--	Function unknown	hypothetical protein GSI_01810 [Ganoderma sinense ZZ0214-1]
GL19398	1.61093	0.854607	2.3866	0.00781886	-0.906647		0.391006	0.313335		8.88308e-07	1.23414	up	General function prediction only	--	--	--	--	--	Pyridoxamine 5'-phosphate oxidase;; Oxidoreductase FAD-binding domain	--	Function unknown	hypothetical protein GSI_08377 [Ganoderma sinense ZZ0214-1]
GL23738	17.7186	6.95922	2.37264	0.0461664	-0.901753		1.68897e-07	-2.5565	down	0.000103911	-1.21773	down	--	--	--	--	--	--	--	--	--	hypothetical protein DICSQDRAFT_168243 [Dichomitus squalens LYAD-421 SS1]
GL24158	103.926	63.5364	57.5255	7.75118e-13	-0.900693		3.88851e-17	-1.09284	down	0.211346	-0.174905		--	--	--	--	--	--	Inositol hexakisphosphate	--	Function unknown	hypothetical protein GSI_02098 [Ganoderma sinense ZZ0214-1]
GL21911	91.3409	55.0465	39.4914	2.97409e-08	-0.900008		3.38724e-20	-1.43481	down	0.00903547	-0.487224		--	Molecular Function: metal ion binding (GO:0046872);;	molecular function: binding (GO:0005488)	--	--	--	--	--	Function unknown	hypothetical protein GSI_12971 [Ganoderma sinense ZZ0214-1]
GL16436	61.2342	37.4616	20.5647	1.6533e-10	-0.894857		3.12408e-40	-1.80057	down	2.83709e-11	-0.866506		Nucleotide transport and metabolism	Molecular Function: purine nucleobase transmembrane transporter activity (GO:0005345);; Cellular Component: integral component of membrane (GO:0016021);; Biological Process: purine nucleobase transmembrane transport (GO:1904823);;	biological process: single-organism process (GO:0044699);; biological process: localization (GO:0051179);; molecular function: transporter activity (GO:0005215);; cellular component: membrane (GO:0016020);; cellular component: membrane part (GO:0044425)	K06901|0|dsq:DICSQDRAFT_137055|K06901 putative MFS transporter, AGZA family, xanthine/uracil permease | (RefSeq) xanthine/uracil permease	--	--	Permease family	Putative xanthine/uracil permease C887.17 OS=Schizosaccharomyces pombe (strain 972 / ATCC 24843) OX=284812 GN=SPBC887.17 PE=3 SV=1	Function unknown	MFS general substrate transporter [Ganoderma sinense ZZ0214-1]
GL15025	22.2108	13.105	10.0737	0.000103034	-0.889964		2.66791e-09	-1.33779	down	0.0103154	-0.398996		--	--	--	--	--	--	--	--	Function unknown	hypothetical protein GSI_08950 [Ganoderma sinense ZZ0214-1]
GL21938	175.724	106.373	80.3901	7.17559e-06	-0.889185		1.66938e-14	-1.3602	down	0.00133829	-0.42739		--	--	--	K20309|0|dsq:DICSQDRAFT_144789|K20309 trafficking protein particle complex subunit 12 | (RefSeq) hypothetical protein	--	Function unknown	Tetratricopeptide repeat	--	Function unknown	hypothetical protein DICSQDRAFT_144789 [Dichomitus squalens LYAD-421 SS1]
GL30019	274.004	168.803	141.885	1.45261e-09	-0.887399		6.9297e-17	-1.19049	down	0.00593836	-0.281382		--	--	--	--	--	--	Domain of unknown function (DUF4203)	--	Function unknown	hypothetical protein GSI_06367 [Ganoderma sinense ZZ0214-1]
GL28208	114.493	70.815	40.0237	5.66628e-09	-0.88084		1.67611e-30	-1.74472	down	1.75461e-18	-0.840524		Lipid transport and metabolism;; General function prediction only	--	--	--	--	General function prediction only	GMC oxidoreductase;; GMC oxidoreductase	Pyranose dehydrogenase 3 OS=Leucoagaricus meleagris OX=201219 GN=pdh3 PE=2 SV=1	Amino acid transport and metabolism	alcohol oxidase [Dichomitus squalens LYAD-421 SS1]
GL18098	21.6061	12.9549	7.18999	0.000114812	-0.880807		1.20168e-16	-1.78506	down	3.67351e-05	-0.816245		--	--	--	--	--	--	--	--	--	--
GL30125	1.28406	0.733401	0.605501	0.00428114	-0.880636		0.000134002	-1.24132	down	0.582905	-0.233813		--	--	--	--	--	--	--	--	Signal transduction mechanisms	hypothetical protein GSI_05859 [Ganoderma sinense ZZ0214-1]
GL31123	88.2685	54.0537	39.9742	6.33636e-06	-0.876279		4.51657e-13	-1.36876	down	0.00198827	-0.452815		--	Cellular Component: chromosome, telomeric region (GO:0000781);; Cellular Component: nuclear chromatin (GO:0000790);; Molecular Function: histone acetyltransferase activity (GO:0004402);; Biological Process: chromatin silencing at telomere (GO:0006348);; Biological Process: histone acetylation (GO:0016573);; Cellular Component: SAS acetyltransferase complex (GO:0033255);; Biological Process: histo…	cellular component: cell (GO:0005623);; cellular component: organelle (GO:0043226);; cellular component: organelle part (GO:0044422);; cellular component: cell part (GO:0044464);; cellular component: membrane-enclosed lumen (GO:0031974);; molecular function: catalytic activity (GO:0003824);; biological process: cellular process (GO:0009987);; biological process: single-organism process (GO:004469…	--	--	--	--	--	Chromatin structure and dynamics	hypothetical protein GSI_06920 [Ganoderma sinense ZZ0214-1]
GL20766	10.0921	6.12396	3.52833	2.73996e-06	-0.874707		1.55645e-30	-1.73021	down	6.63013e-05	-0.770353		Secondary metabolites biosynthesis, transport and catabolism;; Defense mechanisms	Molecular Function: monooxygenase activity (GO:0004497);; Molecular Function: iron ion binding (GO:0005506);; Cellular Component: membrane (GO:0016020);; Molecular Function: oxidoreductase activity, acting on paired donors, with incorporation or reduction of molecular oxygen (GO:0016705);; Molecular Function: heme binding (GO:0020037);; Biological Process: oxidation-reduction process (GO:0055114)…	biological process: metabolic process (GO:0008152);; biological process: single-organism process (GO:0044699);; molecular function: catalytic activity (GO:0003824);; molecular function: binding (GO:0005488);; cellular component: membrane (GO:0016020)	--	--	Secondary metabolites biosynthesis, transport and catabolism	Cytochrome	Cytochrome monooxygenase psiH OS=Psilocybe cubensis OX=181762 GN=psiH PE=1 SV=1	Secondary metabolites biosynthesis, transport and catabolism	cytochrome [Ganoderma sinense ZZ0214-1]
GL15681	274.281	171.178	108.328	3.19506e-10	-0.871202		1.9243e-29	-1.5733	down	5.17741e-12	-0.680188		--	--	--	--	--	--	--	--	--	hypothetical protein GSI_12765 [Ganoderma sinense ZZ0214-1]
GL25927	168.054	8.17375	9.60471	0.0304019	-0.865452		0.00651091	-1.82123	down	0.651747	0.165337		--	--	--	--	--	--	--	--	--	hypothetical protein GSI_02399 [Ganoderma sinense ZZ0214-1]
GL17117	5.90628	3.5839	3.26005	0.000178873	-0.863579		3.92227e-05	-1.07047	down	0.622491	-0.15813		--	--	--	--	--	--	--	--	Function unknown	hypothetical protein GSI_09661 [Ganoderma sinense ZZ0214-1]
GL25760	698.61	432.308	345.605	1.25042e-05	-0.861454		1.75991e-11	-1.24788	down	0.00983686	-0.348457		--	--	--	--	--	--	--	--	--	hypothetical protein GSI_03831 [Ganoderma sinense ZZ0214-1]
GL28320	627.022	384.726	281.558	6.2088e-05	-0.860028		6.65335e-12	-1.37539	down	0.176256	-0.416429		--	--	--	--	--	--	--	--	Function unknown	transcription factor [Ganoderma sinense ZZ0214-1]
GL15468	19.2777	12.096	11.0237	6.74848e-08	-0.856173		2.01602e-09	-1.04038	down	0.410506	-0.161296		Carbohydrate transport and metabolism	Molecular Function: hydrolase activity, hydrolyzing O-glycosyl compounds (GO:0004553);; Biological Process: carbohydrate metabolic process (GO:0005975);; Cellular Component: membrane (GO:0016020);;	molecular function: catalytic activity (GO:0003824);; biological process: metabolic process (GO:0008152);; cellular component: membrane (GO:0016020)	--	--	--	--	Endo-1,3(4)-beta-glucanase xgeA OS=Emericella nidulans (strain FGSC A4 / ATCC 38163 / CBS 112.46 / NRRL 194 / M139) OX=227321 GN=xgeA PE=3 SV=1	Carbohydrate transport and metabolism	hypothetical protein DICSQDRAFT_88328 [Dichomitus squalens LYAD-421 SS1]
GL20584	21.3603	13.1557	11.0759	0.000195473	-0.850843		1.37519e-07	-1.17068	down	0.0806579	-0.274334		General function prediction only	Molecular Function: ATP binding (GO:0005524);; Molecular Function: hydrolase activity (GO:0016787);;	molecular function: binding (GO:0005488);; molecular function: catalytic activity (GO:0003824)	--	--	Posttranslational modification, protein turnover, chaperones	ATPase family associated with various cellular activities (AAA)	Uncharacterized AAA domain-containing protein C24B10.10c OS=Schizosaccharomyces pombe (strain 972 / ATCC 24843) OX=284812 GN=SPCC24B10.10c PE=3 SV=1	Posttranslational modification, protein turnover, chaperones	hypothetical protein GSI_08972 [Ganoderma sinense ZZ0214-1]
GL23161	10.5553	6.47408	4.12019	0.000128545	-0.848115		1.28764e-12	-1.55676	down	0.00270391	-0.634677		Function unknown	Cellular Component: membrane (GO:0016020);;	cellular component: membrane (GO:0016020)	--	--	--	Glycosyl hydrolase family 79 C-terminal beta domain	Beta-glucuronidase OS=Aspergillus niger (strain CBS 513.88 / FGSC A1513) OX=425011 GN=An02g11890 PE=1 SV=1	Function unknown	hypothetical protein GSI_11522 [Ganoderma sinense ZZ0214-1]
GL30332	39.9501	24.8632	21.2002	3.9688e-06	-0.847214		6.02163e-21	-1.15139	down	0.182173	-0.255475		Amino acid transport and metabolism	Cellular Component: mitochondrial matrix (GO:0005759);; Biological Process: ornithine biosynthetic process (GO:0006592);; Molecular Function: transferase activity (GO:0016740);;	cellular component: cell (GO:0005623);; cellular component: membrane-enclosed lumen (GO:0031974);; cellular component: organelle (GO:0043226);; cellular component: organelle part (GO:0044422);; cellular component: cell part (GO:0044464);; biological process: metabolic process (GO:0008152);; biological process: cellular process (GO:0009987);; biological process: single-organism process (GO:0044699…	K00618|0|dsq:DICSQDRAFT_142646|K00618 amino-acid N-acetyltransferase [EC:2.3.1.1] | (RefSeq) mitochondrial amino-acid acetyltransferase	Arginine biosynthesis (ko00220);; Biosynthesis of antibiotics (ko01130);; 2-Oxocarboxylic acid metabolism (ko01210);; Biosynthesis of amino acids (ko01230)	Amino acid transport and metabolism	NAT, N-acetyltransferase, of N-acetylglutamate synthase	Amino-acid acetyltransferase, mitochondrial OS=Coprinopsis cinerea (strain Okayama-7 / 130 / ATCC MYA-4618 / FGSC 9003) OX=240176 GN=ARG2 PE=3 SV=1	Amino acid transport and metabolism	hypothetical protein GSI_06252 [Ganoderma sinense ZZ0214-1]
GL28651	29.3189	18.5134	16.6273	1.88755e-07	-0.845331		5.83266e-09	-1.04824	down	0.37576	-0.179092		--	--	--	--	--	--	--	--	Function unknown	hypothetical protein DICSQDRAFT_135787 [Dichomitus squalens LYAD-421 SS1]
GL20623	215.384	136.789	51.1367	5.4498e-11	-0.844738		6.79325e-74	-2.29488	down	3.22783e-35	-1.4094	down	--	--	--	--	--	--	--	--	--	cytochrome [Ganoderma sinense ZZ0214-1]
GL15879	5.46265	3.37304	2.79197	9.01221e-05	-0.843681		2.16555e-06	-1.15565	down	0.429655	-0.25606		--	--	--	--	--	--	--	--	--	hypothetical protein DICSQDRAFT_175269 [Dichomitus squalens LYAD-421 SS1]
GL23865	47.9868	30.1843	25.294	2.2215e-07	-0.842936		4.25717e-13	-1.15172	down	0.0349702	-0.28272		--	--	--	--	--	--	--	--	Function unknown	hypothetical protein GSI_15138 [Ganoderma sinense ZZ0214-1]
GL24712	10.0969	6.19546	4.98097	0.000443122	-0.841231		3.16005e-07	-1.2211	down	0.131642	-0.324132		Carbohydrate transport and metabolism	Molecular Function: hydrolase activity, hydrolyzing O-glycosyl compounds (GO:0004553);; Cellular Component: extracellular region (GO:0005576);; Biological Process: cellulose catabolic process (GO:0030245);; Molecular Function: cellulose binding (GO:0030248);;	molecular function: catalytic activity (GO:0003824);; cellular component: extracellular region (GO:0005576);; biological process: metabolic process (GO:0008152);; biological process: cellular process (GO:0009987);; molecular function: binding (GO:0005488)	K19668|0|dsq:DICSQDRAFT_152125|K19668 cellulose 1,4-beta-cellobiosidase [EC:3.2.1.91] | (RefSeq) cellobiohydrolaseII	Starch and sucrose metabolism (ko00500)	--	Glycosyl hydrolases family 6;; Fungal cellulose binding domain	Exoglucanase 3 OS=Agaricus bisporus OX=5341 GN=cel3 PE=1 SV=1	Carbohydrate transport and metabolism	hypothetical protein GSI_14025 [Ganoderma sinense ZZ0214-1]
GL30525	1.85077	1.01347	0.419527	0.0227514	-0.841164		4.10847e-06	-2.0373	down	--	--	--	--	--	--	--	--	--	--	--	--	hypothetical protein GSI_07952 [Ganoderma sinense ZZ0214-1]
GL30757	38.5732	14.3358	15.3348	0.070137	-0.840982		0.000617358	-1.38543	down	0.968504	0.0266271		Cell wall/membrane/envelope biogenesis	--	--	--	--	--	--	--	Function unknown	hypothetical protein GSI_06020 [Ganoderma sinense ZZ0214-1]
GL24333	253.996	159.536	134.696	1.27293e-05	-0.840605		1.67434e-09	-1.14394	down	0.139879	-0.266244		--	--	--	--	--	--	--	Cytoskeletal signaling protein slm1 OS=Schizosaccharomyces pombe (strain 972 / ATCC 24843) OX=284812 GN=slm1 PE=1 SV=1	Intracellular trafficking, secretion, and vesicular transport	hypothetical protein GSI_09554 [Ganoderma sinense ZZ0214-1]
GL23731	132.305	81.7529	42.5467	8.14102e-08	-0.835978		1.84182e-30	-1.79581	down	6.45238e-16	-0.928929		--	--	--	--	--	--	--	--	Function unknown	hypothetical protein GSI_15297 [Ganoderma sinense ZZ0214-1]
Ganoderma_lucidum_G.260125-1_newGene_1496	5.76126	3.45781	3.28552	0.00211153	-0.835713		0.00104253	-1.00084	down	0.828735	-0.0982614		--	--	--	--	--	--	--	--	--	--
GL26779	65.4443	42.1005	26.2792	2.00247e-12	-0.832854		4.10751e-39	-1.55142	down	2.51836e-12	-0.698221		--	--	--	--	--	--	--	--	Function unknown	hypothetical protein GSI_00345 [Ganoderma sinense ZZ0214-1]
GL20643	15.2993	8.1894	6.86098	0.0366312	-0.832154		2.30592e-08	-1.36491	down	0.288866	-0.27476		Replication, recombination and repair	Biological Process: response to stimulus (GO:0050896);; Biological Process: nucleic acid metabolic process (GO:0090304);;	biological process: response to stimulus (GO:0050896);; biological process: metabolic process (GO:0008152);; biological process: cellular process (GO:0009987)	--	--	--	UV-endonuclease UvdE	UV-damage endonuclease OS=Neurospora crassa (strain ATCC 24698 / 74-OR23-1A / CBS 708.71 / DSM 1257 / FGSC 987) OX=367110 GN=mus-18 PE=2 SV=2	Replication, recombination and repair	hypothetical protein GSI_08915 [Ganoderma sinense ZZ0214-1]
GL27805	5.01563	3.07797	1.86038	0.00197279	-0.831153		4.14648e-08	-1.58438	down	0.0369564	-0.624214		--	--	--	--	--	--	--	--	--	hypothetical protein GSI_12473 [Ganoderma sinense ZZ0214-1]
GL31271	279.425	178.067	136.727	4.44017e-07	-0.830123		1.12878e-16	-1.26498	down	0.00450026	-0.402706		--	Cellular Component: integral component of membrane (GO:0016021);; Biological Process: transmembrane transport (GO:0055085);;	cellular component: membrane (GO:0016020);; cellular component: membrane part (GO:0044425);; biological process: localization (GO:0051179)	--	--	--	Membrane transport protein	Uncharacterized transporter YNL095C OS=Saccharomyces cerevisiae (strain ATCC 204508 / S288c) OX=559292 GN=YNL095C PE=1 SV=1	Function unknown	hypothetical protein GSI_01258 [Ganoderma sinense ZZ0214-1]
GL15882	4.25058	2.10442	1.37496	0.0528181	-0.827206		0.00177979	-1.52948	down	0.42064	-0.37809		--	--	--	--	--	--	--	--	--	--
GL23609	311.117	177.981	75.0577	0.0187438	-0.827014		9.05942e-28	-2.23889	down	0.000177841	-1.06019	down	Carbohydrate transport and metabolism	Cellular Component: cytoplasm (GO:0005737);; Biological Process: anion transport (GO:0006820);; Molecular Function: glycerol transmembrane transporter activity (GO:0015168);; Biological Process: polyol transport (GO:0015791);; Cellular Component: integral component of membrane (GO:0016021);;	cellular component: cell (GO:0005623);; cellular component: cell part (GO:0044464);; biological process: localization (GO:0051179);; biological process: single-organism process (GO:0044699);; molecular function: transporter activity (GO:0005215);; cellular component: membrane (GO:0016020);; cellular component: membrane part (GO:0044425)	K03441|1.8623e-128|dsq:DICSQDRAFT_112146|K03441 aquaglyceroporin related protein, other eukaryote | (RefSeq) aquaporin	--	Carbohydrate transport and metabolism	Major intrinsic protein	Uncharacterized membrane protein YFL054C OS=Saccharomyces cerevisiae (strain ATCC 204508 / S288c) OX=559292 GN=YFL054C PE=1 SV=1	Carbohydrate transport and metabolism	transporter [Ganoderma sinense ZZ0214-1]
GL31771	240.435	154.45	68.0309	1.44887e-07	-0.825962		1.32464e-49	-2.05171	down	1.70019e-33	-1.19235	down	Secondary metabolites biosynthesis, transport and catabolism;; Defense mechanisms	Molecular Function: binding (GO:0005488);; Molecular Function: oxidoreductase activity (GO:0016491);;	molecular function: binding (GO:0005488);; molecular function: catalytic activity (GO:0003824)	--	--	Secondary metabolites biosynthesis, transport and catabolism;; Lipid transport and metabolism	Cytochrome	Cytochrome monooxygenase paxQ OS=Penicillium paxilli OX=70109 GN=paxQ PE=1 SV=1	Secondary metabolites biosynthesis, transport and catabolism	cytochrome [Ganoderma sinense ZZ0214-1]
GL19328	1164.32	754.646	590.894	3.65199e-13	-0.82525		9.38134e-25	-1.21909	down	5.10609e-05	-0.380162		--	--	--	--	--	--	Cerato-platanin	Protein SnodProt1 OS=Phaeosphaeria nodorum (strain SN15 / ATCC MYA-4574 / FGSC 10173) OX=321614 GN=SNOG_13722 PE=2 SV=1	Function unknown	hypothetical protein GSI_03065 [Ganoderma sinense ZZ0214-1]
GL26119	246.798	159.769	137.798	6.52746e-11	-0.823268		9.87591e-15	-1.0782	down	0.0554185	-0.240258		--	--	--	--	--	--	--	--	--	hypothetical protein GSI_02354 [Ganoderma sinense ZZ0214-1]
GL20502	99.0115	63.7478	48.3324	4.14535e-07	-0.820204		7.2286e-16	-1.26992	down	0.000287437	-0.42407		--	--	--	--	--	--	--	--	--	hypothetical protein GSI_08718 [Ganoderma sinense ZZ0214-1]
GL24761	16.8035	10.5447	9.6598	0.000827525	-0.819353		1.81314e-05	-1.02017	down	0.555106	-0.147224		--	--	--	--	--	--	--	--	Function unknown	hypothetical protein GSI_14131 [Ganoderma sinense ZZ0214-1]
GL17908	321.85	208.397	137.109	4.67266e-08	-0.816987		3.3074e-24	-1.46569	down	3.58841e-10	-0.625547		--	--	--	--	--	--	--	--	--	hypothetical protein GSI_08042 [Ganoderma sinense ZZ0214-1]
GL21630	69.8887	45.2937	38.0708	7.59455e-08	-0.816352		7.80368e-13	-1.11373	down	0.0161184	-0.277302		--	--	--	--	--	--	--	--	--	hypothetical protein GSI_12679 [Ganoderma sinense ZZ0214-1]
GL29658	72.2564	46.7307	36.996	3.40456e-07	-0.813933		2.21297e-13	-1.19802	down	0.0160726	-0.357317		General function prediction only	--	--	--	--	--	NAD(P)H-binding;; NmrA-like family;; NAD dependent epimerase/dehydratase family	--	Function unknown	hypothetical protein GSI_07074 [Ganoderma sinense ZZ0214-1]
GL28066	9.25056	5.92105	4.18725	2.20587e-06	-0.812241		2.07444e-09	-1.3363	down	0.0371821	-0.483682		--	--	--	--	--	--	--	--	--	hypothetical protein DICSQDRAFT_182003 [Dichomitus squalens LYAD-421 SS1]
GL21127	148.189	96.8137	58.9607	1.10012e-10	-0.810047		8.72155e-34	-1.56357	down	6.52049e-13	-0.732835		--	Cellular Component: integral component of membrane (GO:0016021);; Molecular Function: oxidoreductase activity (GO:0016491);; Biological Process: oxidation-reduction process (GO:0055114);;	cellular component: membrane (GO:0016020);; cellular component: membrane part (GO:0044425);; molecular function: catalytic activity (GO:0003824);; biological process: metabolic process (GO:0008152);; biological process: single-organism process (GO:0044699)	--	--	Inorganic ion transport and metabolism;; Secondary metabolites biosynthesis, transport and catabolism	Ferric reductase like transmembrane component;; FAD-binding domain;; Ferric reductase NAD binding domain	Ferric reductase transmembrane component 5 OS=Saccharomyces cerevisiae (strain ATCC 204508 / S288c) OX=559292 GN=FRE5 PE=2 SV=1	Intracellular trafficking, secretion, and vesicular transport	transporter [Ganoderma sinense ZZ0214-1]
GL25907	13.6082	8.83797	5.3859	3.63247e-08	-0.808698		2.89361e-30	-1.56447	down	2.80701e-06	-0.712526		Carbohydrate transport and metabolism	Cellular Component: integral component of membrane (GO:0016021);; Molecular Function: substrate-specific transmembrane transporter activity (GO:0022891);; Biological Process: transmembrane transport (GO:0055085);;	cellular component: membrane (GO:0016020);; cellular component: membrane part (GO:0044425);; biological process: localization (GO:0051179);; molecular function: transporter activity (GO:0005215)	--	--	General function prediction only	Sugar (and other) transporter;; Major Facilitator Superfamily	Lactose permease OS=Kluyveromyces lactis (strain ATCC 8585 / CBS 2359 / DSM 70799 / NBRC 1267 / NRRL Y-1140 / WM37) OX=284590 GN=LAC12 PE=3 SV=1	Carbohydrate transport and metabolism	MFS general substrate transporter [Ganoderma sinense ZZ0214-1]
GL26647	73.6437	48.0863	26.8127	1.44028e-09	-0.807156		1.08049e-25	-1.67561	down	3.48489e-09	-0.837208		--	--	--	--	--	--	--	--	--	hypothetical protein GSI_00342 [Ganoderma sinense ZZ0214-1]
GL15844	26.41	17.0894	15.4087	9.98147e-08	-0.806916		2.11847e-10	-1.00081	down	0.43547	-0.170393		--	--	--	--	--	--	--	--	Function unknown	hypothetical protein GSI_03501 [Ganoderma sinense ZZ0214-1]
GL21888	121.958	79.6906	54.9214	1.16944e-07	-0.806287		9.30028e-21	-1.38866	down	7.4505e-11	-0.562755		--	--	--	K01379|2.14167e-114|dsq:DICSQDRAFT_144708|K01379 cathepsin D [EC:3.4.23.5] | (RefSeq) acid protease	--	Posttranslational modification, protein turnover, chaperones	Eukaryotic aspartyl protease;; Xylanase inhibitor N-terminal	Aspartic protease OS=Phaffia rhodozyma OX=5421 GN=pr1 PE=1 SV=1	Posttranslational modification, protein turnover, chaperones	transporter [Ganoderma sinense ZZ0214-1]
GL26037	3.52833	2.02303	1.60089	0.021735	-0.805495		0.00110642	-1.23284	down	0.353031	-0.311378		Lipid transport and metabolism;; General function prediction only	--	--	--	--	General function prediction only	GMC oxidoreductase	Dehydrogenase citC OS=Monascus ruber OX=89489 GN=citC PE=1 SV=1	Amino acid transport and metabolism	hypothetical protein GSI_02175 [Ganoderma sinense ZZ0214-1]
GL29037	214.139	140.365	116.615	5.86201e-10	-0.804627		5.63971e-18	-1.11364	down	0.0197574	-0.290679		--	--	--	--	--	--	--	--	--	hypothetical protein GSI_02354 [Ganoderma sinense ZZ0214-1]
GL25478	121.394	78.6295	56.4024	2.22147e-05	-0.801936		2.40057e-13	-1.33431	down	0.000278611	-0.497277		Energy production and conversion	Cellular Component: membrane (GO:0016020);; Molecular Function: oxidoreductase activity (GO:0016491);;	cellular component: membrane (GO:0016020);; molecular function: catalytic activity (GO:0003824)	K00326|6.96477e-178|dsq:DICSQDRAFT_177102|K00326 cytochrome-b5 reductase [EC:1.6.2.2] | (RefSeq) cytochrome-b5 reductase	Amino sugar and nucleotide sugar metabolism (ko00520)	Coenzyme transport and metabolism;; Energy production and conversion	Oxidoreductase NAD-binding domain;; Oxidoreductase FAD-binding domain	NADH-cytochrome b5 reductase 2 OS=Phaeosphaeria nodorum (strain SN15 / ATCC MYA-4574 / FGSC 10173) OX=321614 GN=MCR1 PE=3 SV=1	Energy production and conversion	transporter [Ganoderma sinense ZZ0214-1]
GL30213	53.6298	35.108	24.1331	4.79818e-08	-0.801722		1.52972e-19	-1.38232	down	5.23576e-06	-0.556622		--	--	--	--	--	--	--	Uncharacterized protein AFUA_6G02800 OS=Neosartorya fumigata (strain ATCC MYA-4609 / Af293 / CBS 101355 / FGSC A1100) OX=330879 GN=AFUA_6G02800 PE=1 SV=1	Function unknown	hypothetical protein GSI_08217 [Ganoderma sinense ZZ0214-1]
GL22383	28.1798	18.2728	12.3924	3.12994e-05	-0.796278		2.35194e-16	-1.41146	down	0.000825396	-0.564996		--	Cellular Component: integral component of membrane (GO:0016021);;	cellular component: membrane (GO:0016020);; cellular component: membrane part (GO:0044425)	--	--	--	--	--	--	hypothetical protein GSI_12325 [Ganoderma sinense ZZ0214-1]
GL28432	5.84995	3.73328	2.50811	0.000332078	-0.795739		3.49838e-09	-1.40338	down	0.0457916	-0.528281		--	--	--	--	--	--	--	--	--	hypothetical protein GSI_02916 [Ganoderma sinense ZZ0214-1]
GL18159	10.7734	6.87569	6.17431	0.0012648	-0.791777		1.10736e-05	-1.02386	down	0.49136	-0.175991		--	--	--	--	--	--	--	--	--	hypothetical protein GSI_00333 [Ganoderma sinense ZZ0214-1]
GL23725	152.766	100.097	50.2889	1.42192e-05	-0.789483		1.02812e-23	-1.81716	down	4.94483e-15	-0.990654		--	--	--	--	--	--	--	Methyltransferase trt5 OS=Aspergillus terreus (strain NIH 2624 / FGSC A1156) OX=341663 GN=trt5 PE=1 SV=1	Function unknown	hypothetical protein GSI_15313 [Ganoderma sinense ZZ0214-1]
GL30780	96.2249	54.1217	31.1207	0.0528447	-0.785623		8.45018e-05	-1.66924	down	2.63338e-09	-0.801709		Posttranslational modification, protein turnover, chaperones	--	--	--	--	Posttranslational modification, protein turnover, chaperones	--	--	Posttranslational modification, protein turnover, chaperones	transporter [Ganoderma sinense ZZ0214-1]
GL28588	21.3869	13.9916	7.0357	2.32662e-05	-0.784906		4.01193e-22	-1.80138	down	1.54632e-05	-0.92112		--	--	--	--	--	--	--	--	--	hypothetical protein GSI_04701 [Ganoderma sinense ZZ0214-1]
GL30418	41.1195	26.8723	17.8095	4.60591e-05	-0.784805		5.70549e-12	-1.41823	down	0.00222581	-0.58433		Lipid transport and metabolism;; Secondary metabolites biosynthesis, transport and catabolism	--	--	--	--	Lipid transport and metabolism	--	Putative acyl-coenzyme A synthetase OS=Emericella nidulans (strain FGSC A4 / ATCC 38163 / CBS 112.46 / NRRL 194 / M139) OX=227321 GN=AN10074 PE=3 SV=1	Lipid transport and metabolism;; Secondary metabolites biosynthesis, transport and catabolism	transporter [Ganoderma sinense ZZ0214-1]
GL30755	13.3087	8.6814	5.34328	2.03758e-05	-0.784393		7.71138e-26	-1.53952	down	0.000195197	-0.686796		Inorganic ion transport and metabolism	Molecular Function: cation transmembrane transporter activity (GO:0008324);; Cellular Component: integral component of membrane (GO:0016021);; Biological Process: cation transmembrane transport (GO:0098655);;	biological process: localization (GO:0051179);; molecular function: transporter activity (GO:0005215);; cellular component: membrane (GO:0016020);; cellular component: membrane part (GO:0044425)	--	--	Inorganic ion transport and metabolism	Dimerisation domain of Zinc Transporter;; Cation efflux family	--	Inorganic ion transport and metabolism	Metal tolerance protein 7 [Trametes pubescens]
GL22711	107.899	71.8676	46.8813	5.55032e-11	-0.78362		4.90855e-28	-1.44058	down	5.60027e-09	-0.637955		Lipid transport and metabolism	Molecular Function: inositol-3-phosphate synthase activity (GO:0004512);; Cellular Component: cytoplasm (GO:0005737);; Biological Process: inositol biosynthetic process (GO:0006021);; Biological Process: phospholipid biosynthetic process (GO:0008654);;	molecular function: catalytic activity (GO:0003824);; cellular component: cell (GO:0005623);; cellular component: cell part (GO:0044464);; biological process: metabolic process (GO:0008152);; biological process: cellular process (GO:0009987);; biological process: single-organism process (GO:0044699)	K01858|0|dsq:DICSQDRAFT_87485|K01858 myo-inositol-1-phosphate synthase [EC:5.5.1.4] | (RefSeq) Myo-inositol-1-phosphate synthase	Inositol phosphate metabolism (ko00562);; Biosynthesis of antibiotics (ko01130)	Lipid transport and metabolism	Myo-inositol-1-phosphate synthase;; Myo-inositol-1-phosphate synthase	Inositol-3-phosphate synthase OS=Candida albicans (strain SC5314 / ATCC MYA-2876) OX=237561 GN=INO1 PE=3 SV=1	Lipid transport and metabolism	hypothetical protein GSI_04388 [Ganoderma sinense ZZ0214-1]
GL24026	11.4465	6.95274	5.40343	0.0119518	-0.781953		0.000167574	-1.21917	down	0.100261	-0.366776		--	--	--	--	--	--	NmrA-like family;; NAD(P)H-binding;; Saccharopine dehydrogenase NADP binding domain	--	Function unknown	hypothetical protein GSI_05082 [Ganoderma sinense ZZ0214-1]
GL20528	1399.19	929.599	474.163	3.86955e-07	-0.781405		1.43847e-34	-1.79287	down	6.08947e-34	-0.992034		--	--	--	--	--	--	--	--	Function unknown	hypothetical protein GSI_08889 [Ganoderma sinense ZZ0214-1]
GL19441	76.523	51.0227	40.9968	1.41026e-09	-0.780198		2.90407e-21	-1.14195	down	0.000985986	-0.343854		--	--	--	--	--	--	RING-H2 zinc finger domain;; Ring finger domain;; Zinc finger, C3HC4 type (RING finger);; Anaphase-promoting complex subunit 11 RING-H2 finger	--	Posttranslational modification, protein turnover, chaperones	hypothetical protein GSI_15396 [Ganoderma sinense ZZ0214-1]
GL31144	24.3319	16.0134	7.46975	2.33321e-05	-0.778978		4.4398e-24	-1.90742	down	7.13841e-11	-1.0672	down	Lipid transport and metabolism	Biological Process: lipid metabolic process (GO:0006629);; Molecular Function: glycerophosphodiester phosphodiesterase activity (GO:0008889);;	biological process: metabolic process (GO:0008152);; biological process: single-organism process (GO:0044699);; molecular function: catalytic activity (GO:0003824)	K18694|0|dsq:DICSQDRAFT_161166|K18694 phosphatidylglycerol phospholipase C [EC:3.1.4.-] | (RefSeq) PLC-like phosphodiesterase	--	Energy production and conversion	Glycerophosphoryl diester phosphodiesterase family	Phosphatidylglycerol phospholipase C OS=Schizosaccharomyces pombe (strain 972 / ATCC 24843) OX=284812 GN=SPAC4D7.02c PE=3 SV=2	Energy production and conversion	hypothetical protein GSI_01113 [Ganoderma sinense ZZ0214-1]
GL18937	4.04344	2.50597	2.02138	0.0132618	-0.772995		0.000176901	-1.17313	down	0.488247	-0.27654		--	Cellular Component: membrane (GO:0016020);;	cellular component: membrane (GO:0016020)	--	--	--	--	--	Function unknown	hypothetical protein GSI_12074 [Ganoderma sinense ZZ0214-1]
GL18940	2.02992	1.30737	1.13983	0.00279271	-0.771394		0.00112201	-1.03158	down	0.644635	-0.193943		--	--	--	--	--	--	Heterokaryon incompatibility protein (HET)	Vegetative incompatibility protein HET-E-1 OS=Podospora anserina OX=5145 GN=HET-E1 PE=4 SV=1	Function unknown	hypothetical protein GSI_12055 [Ganoderma sinense ZZ0214-1]
GL31536	516.561	344.735	257.886	5.1703e-06	-0.769154		5.14828e-14	-1.23594	down	1.01658e-05	-0.44444		--	--	--	--	--	--	--	--	Function unknown	hypothetical protein GSI_01188 [Ganoderma sinense ZZ0214-1]
GL21341	65.8298	44.3517	22.1164	8.6058e-12	-0.767922		2.55233e-67	-1.80994	down	1.71901e-23	-1.01507	down	--	--	--	--	--	--	--	--	Function unknown	hypothetical protein GSI_11814 [Ganoderma sinense ZZ0214-1]
GL31434	560.628	376.385	234.722	7.57394e-07	-0.765003		1.6748e-26	-1.49327	down	6.38533e-13	-0.703235		--	--	--	--	--	--	--	--	Function unknown	hypothetical protein GSI_00874 [Ganoderma sinense ZZ0214-1]
GL31671	95.5225	64.4021	53.4004	3.76395e-08	-0.762146		2.10338e-17	-1.08154	down	0.0138275	-0.299148		Lipid transport and metabolism	Biological Process: lipid metabolic process (GO:0006629);; Molecular Function: acetoacetate-CoA ligase activity (GO:0030729);;	biological process: metabolic process (GO:0008152);; biological process: single-organism process (GO:0044699);; molecular function: catalytic activity (GO:0003824)	K01907|0|dsq:DICSQDRAFT_86811|K01907 acetoacetyl-CoA synthetase [EC:6.2.1.16] | (RefSeq) acetoacetate-CoA ligase	Valine, leucine and isoleucine degradation (ko00280);; Butanoate metabolism (ko00650)	Lipid transport and metabolism	AMP-binding enzyme	Malonamoyl-CoA synthetase vrtB OS=Penicillium aethiopicum OX=36650 GN=vrtB PE=1 SV=1	Lipid transport and metabolism	hypothetical protein GSI_00875 [Ganoderma sinense ZZ0214-1]
GL26089	11.427	7.50953	4.45894	0.000374305	-0.760829		7.56462e-15	-1.55909	down	0.00102686	-0.714228		Secondary metabolites biosynthesis, transport and catabolism	Molecular Function: oxidoreductase activity (GO:0016491);;	molecular function: catalytic activity (GO:0003824)	K19245|0|dsq:DICSQDRAFT_133573|K19245 sulfonate dioxygenase [EC:1.14.11.-] | (RefSeq) TauD-domain-containing protein	--	--	Taurine catabolism dioxygenase TauD, TfdA family	Putative alpha-ketoglutarate-dependent sulfonate dioxygenase OS=Schizosaccharomyces pombe (strain 972 / ATCC 24843) OX=284812 GN=SPBC460.04c PE=3 SV=1	Secondary metabolites biosynthesis, transport and catabolism	hypothetical protein GSI_02190 [Ganoderma sinense ZZ0214-1]
GL27217	346.554	232.661	197.262	1.09089e-05	-0.756992		5.39241e-09	-1.04746	down	0.143449	-0.263243		--	--	--	--	--	--	--	--	Function unknown	hypothetical protein GSI_11625 [Ganoderma sinense ZZ0214-1]
GL15490	27.5559	18.5129	12.9395	2.53561e-05	-0.756308		7.71002e-14	-1.32065	down	0.000336056	-0.5294		--	--	--	--	--	--	--	--	--	hypothetical protein GSI_11785 [Ganoderma sinense ZZ0214-1]
GL15253	3.11967	1.73553	0.940765	0.0774422	-0.756078		5.8597e-06	-1.77995	down	--	--	--	--	--	--	--	--	--	--	--	--	hypothetical protein GSI_09452 [Ganoderma sinense ZZ0214-1]
GL15229	38.9186	25.9643	16.8199	1.60726e-05	-0.755623		6.32181e-18	-1.42578	down	4.9417e-07	-0.638562		--	--	--	--	--	--	--	--	--	hypothetical protein GSI_14878 [Ganoderma sinense ZZ0214-1]
GL27373	11.9863	7.77739	3.6479	0.00246063	-0.754708		1.03119e-12	-1.855	down	1.41032e-06	-1.01209	down	--	--	--	--	--	--	Heterokaryon incompatibility protein (HET)	Vegetative incompatibility protein HET-E-1 OS=Podospora anserina OX=5145 GN=HET-E1 PE=4 SV=1	Function unknown	hypothetical protein GSI_00289 [Ganoderma sinense ZZ0214-1]
GL22001	44.0281	29.8609	25.5487	1.0254e-08	-0.751978		6.99613e-22	-1.02373	down	0.063087	-0.251003		--	Molecular Function: mannosyltransferase activity (GO:0000030);; Biological Process: protein glycosylation (GO:0006486);; Cellular Component: integral component of membrane (GO:0016021);; Biological Process: mannosylation (GO:0097502);;	molecular function: catalytic activity (GO:0003824);; biological process: metabolic process (GO:0008152);; biological process: cellular process (GO:0009987);; biological process: single-organism process (GO:0044699);; cellular component: membrane (GO:0016020);; cellular component: membrane part (GO:0044425)	K10967|0|dsq:DICSQDRAFT_85385|K10967 alpha 1,2-mannosyltransferase [EC:2.4.1.-] | (RefSeq) glycosyltransferase family 15 protein	Other types of O-glycan biosynthesis (ko00514)	Carbohydrate transport and metabolism	Glycolipid 2-alpha-mannosyltransferase	Glycolipid 2-alpha-mannosyltransferase 2 OS=Candida albicans (strain SC5314 / ATCC MYA-2876) OX=237561 GN=MNT2 PE=3 SV=4	Carbohydrate transport and metabolism	hypothetical protein GSI_03414 [Ganoderma sinense ZZ0214-1]
GL15707	75.9415	51.7188	41.0644	2.75645e-07	-0.749841		2.68175e-14	-1.12502	down	0.000614721	-0.357515		--	--	--	--	--	--	--	--	--	hypothetical protein GSI_12908 [Ganoderma sinense ZZ0214-1]
GL20439	11.3834	7.24015	4.75073	0.0116776	-0.749526		5.59693e-07	-1.42145	down	0.102628	-0.526787		--	--	--	--	--	--	Cerato-platanin	Protein SnodProt1 OS=Phaeosphaeria nodorum (strain SN15 / ATCC MYA-4574 / FGSC 10173) OX=321614 GN=SNOG_13722 PE=2 SV=1	Function unknown	hypothetical protein GSI_00297 [Ganoderma sinense ZZ0214-1]
GL20235	336.301	228.964	143.814	6.24272e-11	-0.748475		2.51235e-41	-1.45918	down	4.82497e-17	-0.695209		Amino acid transport and metabolism	Molecular Function: indole-3-glycerol-phosphate synthase activity (GO:0004425);; Biological Process: tryptophan metabolic process (GO:0006568);;	molecular function: catalytic activity (GO:0003824);; biological process: metabolic process (GO:0008152);; biological process: cellular process (GO:0009987);; biological process: single-organism process (GO:0044699)	K13501|0|dsq:DICSQDRAFT_99819|K13501 anthranilate synthase / indole-3-glycerol phosphate synthase / phosphoribosylanthranilate isomerase [EC:4.1.3.27 4.1.1.48 5.3.1.24] | (RefSeq) indole-3-glycerol phosphate synthase	Phenylalanine, tyrosine and tryptophan biosynthesis (ko00400);; Biosynthesis of antibiotics (ko01130);; Biosynthesis of amino acids (ko01230)	Amino acid transport and metabolism	Indole-3-glycerol phosphate synthase	Multifunctional tryptophan biosynthesis protein OS=Phanerochaete chrysosporium OX=5306 GN=TRPC PE=3 SV=1	Amino acid transport and metabolism	hypothetical protein GSI_02494 [Ganoderma sinense ZZ0214-1]
GL26038	11.0615	7.01987	5.73242	0.0108069	-0.74531		0.000420649	-1.10019	down	0.227015	-0.297259		Lipid transport and metabolism;; General function prediction only	--	--	--	--	General function prediction only	GMC oxidoreductase;; GMC oxidoreductase	Dehydrogenase xptC OS=Emericella nidulans (strain FGSC A4 / ATCC 38163 / CBS 112.46 / NRRL 194 / M139) OX=227321 GN=xptC PE=3 SV=1	Amino acid transport and metabolism	hypothetical protein GSI_02175 [Ganoderma sinense ZZ0214-1]
GL29788	627.728	427.281	257.381	2.62455e-06	-0.744014		4.03676e-24	-1.51719	down	4.59575e-13	-0.748357		--	--	--	--	--	--	F-box-like	--	Function unknown	hypothetical protein DICSQDRAFT_77151 [Dichomitus squalens LYAD-421 SS1]
GL19589	289.081	198.17	122.939	1.27039e-07	-0.739734		9.28793e-24	-1.46509	down	2.59997e-10	-0.70363		--	Molecular Function: hydrolase activity (GO:0016787);;	molecular function: catalytic activity (GO:0003824)	--	--	Posttranslational modification, protein turnover, chaperones	Eukaryotic aspartyl protease;; Xylanase inhibitor N-terminal;; Aspartyl protease	Polyporopepsin OS=Irpex lacteus OX=5319 PE=1 SV=1	Posttranslational modification, protein turnover, chaperones	transporter [Ganoderma sinense ZZ0214-1]
GL16044	43.2969	29.5828	22.9306	1.40679e-05	-0.738529		1.19295e-12	-1.15573	down	0.000231054	-0.3943		Signal transduction mechanisms	Cellular Component: integral component of membrane (GO:0016021);; Molecular Function: oxidoreductase activity (GO:0016491);; Biological Process: oxidation-reduction process (GO:0055114);;	cellular component: membrane (GO:0016020);; cellular component: membrane part (GO:0044425);; molecular function: catalytic activity (GO:0003824);; biological process: metabolic process (GO:0008152);; biological process: single-organism process (GO:0044699)	--	--	Inorganic ion transport and metabolism;; Secondary metabolites biosynthesis, transport and catabolism	Ferric reductase like transmembrane component;; Ferric reductase NAD binding domain;; FAD-binding domain	Ferric reductase transmembrane component 3 OS=Saccharomyces cerevisiae (strain ATCC 204508 / S288c) OX=559292 GN=FRE3 PE=1 SV=1	Intracellular trafficking, secretion, and vesicular transport	transporter [Ganoderma sinense ZZ0214-1]
GL28395	24.7681	16.8372	12.6859	7.23199e-05	-0.737452		2.09623e-09	-1.18868	down	0.0173565	-0.417599		--	--	--	--	--	--	--	--	--	hypothetical protein GSI_09515 [Ganoderma sinense ZZ0214-1]
GL30987	32.9735	22.432	15.2642	7.96115e-05	-0.736995		4.51684e-13	-1.34042	down	4.61221e-05	-0.570631		--	--	--	--	--	--	AMP-binding enzyme	--	Function unknown	hypothetical protein GSI_06329 [Ganoderma sinense ZZ0214-1]
GL29510	189.99	130.144	66.473	3.10584e-05	-0.734559		3.06007e-26	-1.7441	down	1.83557e-26	-0.986051		--	--	--	--	--	--	--	--	--	--
GL15008	11.3012	7.67486	4.31282	0.000100977	-0.732491		2.43124e-14	-1.58815	down	0.000599421	-0.774691		--	--	--	--	--	--	--	--	--	hypothetical protein GSI_08538 [Ganoderma sinense ZZ0214-1]
GL16608	3.57837	2.38159	2.04026	0.00268546	-0.730991		1.4684e-05	-1.01409	down	0.43547	-0.225913		--	--	--	--	--	--	--	--	Function unknown	hypothetical protein GSI_02613 [Ganoderma sinense ZZ0214-1]
GL19138	37.5637	25.5572	17.3937	5.24964e-05	-0.729612		1.58918e-25	-1.34608	down	0.000569977	-0.564104		--	--	--	--	--	--	--	--	Function unknown	hypothetical protein GSI_07616 [Ganoderma sinense ZZ0214-1]
GL20542	65.2577	44.8195	26.8121	2.07702e-06	-0.727708		6.54373e-45	-1.51653	down	3.15511e-08	-0.745053		Carbohydrate transport and metabolism	Cellular Component: integral component of membrane (GO:0016021);; Biological Process: pteridine-containing compound metabolic process (GO:0042558);; Biological Process: transmembrane transport (GO:0055085);;	cellular component: membrane (GO:0016020);; cellular component: membrane part (GO:0044425);; biological process: metabolic process (GO:0008152);; biological process: cellular process (GO:0009987);; biological process: localization (GO:0051179)	--	--	Carbohydrate transport and metabolism	Major Facilitator Superfamily	High-affinity nicotinic acid transporter OS=Saccharomyces cerevisiae (strain ATCC 204508 / S288c) OX=559292 GN=TNA1 PE=1 SV=1	Carbohydrate transport and metabolism	MFS general substrate transporter [Dichomitus squalens LYAD-421 SS1]
GL26909	68.0323	47.054	27.1459	3.19313e-08	-0.726332		8.34814e-32	-1.55869	down	1.84249e-10	-0.802517		--	--	--	--	--	--	--	--	--	hypothetical protein GSI_02041 [Ganoderma sinense ZZ0214-1]
Ganoderma_lucidum_G.260125-1_newGene_1220	1.71002	1.03258	0.360633	0.0685771	-0.721668		3.97374e-06	-2.10801	down	--	--	--	--	--	--	--	--	--	--	--	--	--
GL22905	39.6636	27.3121	12.5673	1.64284e-05	-0.714475		4.29669e-38	-1.87275	down	1.5765e-18	-1.11352	down	Signal transduction mechanisms	Molecular Function: kinase activity (GO:0016301);;	molecular function: catalytic activity (GO:0003824)	--	--	Signal transduction mechanisms	Protein kinase domain;; Protein tyrosine kinase	Serine/threonine-protein kinase PSK2 OS=Saccharomyces cerevisiae (strain ATCC 204508 / S288c) OX=559292 GN=PSK2 PE=1 SV=1	Signal transduction mechanisms	hypothetical protein GSI_04688 [Ganoderma sinense ZZ0214-1]
Ganoderma_lucidum_G.260125-1_newGene_1146	3.50082	2.32384	2.02937	0.0012739	-0.714459		1.47275e-05	-1.01122	down	0.330447	-0.25326		General function prediction only	--	--	--	--	General function prediction only	WD domain, G-beta repeat;; Anaphase-promoting complex subunit 4 WD40 domain;; WD40-like Beta Propeller Repeat;; Protein of unknown function (DUF1513)	Vegetative incompatibility protein HET-E-1 OS=Podospora anserina OX=5145 GN=HET-E1 PE=4 SV=1	Function unknown	hypothetical protein GSI_09074 [Ganoderma sinense ZZ0214-1]
GL15828	11.9762	7.9506	41.6019	0.00825552	-0.714119		0.0199393	1.25737		0.000462454	1.302	up	--	--	--	--	--	--	Ricin-type beta-trefoil lectin domain-like	--	Function unknown	hypothetical protein GSI_03281 [Ganoderma sinense ZZ0214-1]
GL25603	935.708	655.092	484.154	3.86442e-08	-0.714057		2.4615e-22	-1.19348	down	2.40033e-09	-0.46516		--	Molecular Function: hydrolase activity (GO:0016787);;	molecular function: catalytic activity (GO:0003824)	--	--	--	--	--	Function unknown	hypothetical protein GSI_03822 [Ganoderma sinense ZZ0214-1]
GL24922	699.829	489.699	373.876	1.49496e-07	-0.712951		1.13976e-11	-1.14196	down	0.00306301	-0.4134		Lipid transport and metabolism	Molecular Function: hydroxymethylglutaryl-CoA synthase activity (GO:0004421);; Cellular Component: nucleus (GO:0005634);; Cellular Component: cytosol (GO:0005829);; Biological Process: acetyl-CoA metabolic process (GO:0006084);; Biological Process: ergosterol biosynthetic process (GO:0006696);; Biological Process: farnesyl diphosphate biosynthetic process, mevalonate pathway (GO:0010142);; Biolog…	molecular function: catalytic activity (GO:0003824);; cellular component: cell (GO:0005623);; cellular component: organelle (GO:0043226);; cellular component: cell part (GO:0044464);; biological process: metabolic process (GO:0008152);; biological process: cellular process (GO:0009987);; biological process: single-organism process (GO:0044699);; biological process: biological regulation (GO:00650…	K01641|0|dsq:DICSQDRAFT_92577|K01641 hydroxymethylglutaryl-CoA synthase [EC:2.3.3.10] | (RefSeq) hydroxymethylglutaryl-CoA synthase	Synthesis and degradation of ketone bodies (ko00072);; Valine, leucine and isoleucine degradation (ko00280);; Butanoate metabolism (ko00650);; Terpenoid backbone biosynthesis (ko00900);; Biosynthesis of antibiotics (ko01130)	Lipid transport and metabolism	Hydroxymethylglutaryl-coenzyme A synthase C terminal;; Hydroxymethylglutaryl-coenzyme A synthase N terminal	Hydroxymethylglutaryl-CoA synthase OS=Ustilago maydis (strain 521 / FGSC 9021) OX=237631 GN=hcs1 PE=1 SV=1	Lipid transport and metabolism	hydroxymethylglutaryl-CoA synthase [Ganoderma lucidum]
GL26597	436.956	305.897	144.271	1.11794e-09	-0.711834		1.70904e-54	-1.8284	down	1.89489e-23	-1.08816	down	--	Molecular Function: peptidase activity (GO:0008233);;	molecular function: catalytic activity (GO:0003824)	K01379|0|dsq:DICSQDRAFT_145919|K01379 cathepsin D [EC:3.4.23.5] | (RefSeq) protease	--	Posttranslational modification, protein turnover, chaperones	Eukaryotic aspartyl protease;; Xylanase inhibitor N-terminal	Aspartic protease OS=Phaffia rhodozyma OX=5421 GN=pr1 PE=1 SV=1	Posttranslational modification, protein turnover, chaperones	transporter [Ganoderma sinense ZZ0214-1]
GL21332	14.8734	8.90689	5.40137	0.0896112	-0.708814		1.26621e-07	-1.62914	down	3.19867e-05	-0.716022		Carbohydrate transport and metabolism	Cellular Component: integral component of membrane (GO:0016021);; Biological Process: transmembrane transport (GO:0055085);;	cellular component: membrane (GO:0016020);; cellular component: membrane part (GO:0044425);; biological process: localization (GO:0051179)	--	--	Carbohydrate transport and metabolism	Major Facilitator Superfamily	Fujikurins efflux protein FFUJ_12242 OS=Gibberella fujikuroi (strain CBS 195.34 / IMI 58289 / NRRL A-6831) OX=1279085 GN=FFUJ_12242 PE=2 SV=1	Carbohydrate transport and metabolism	MFS general substrate transporter [Ganoderma sinense ZZ0214-1]
GL21075	23.5013	15.8618	11.4354	0.00441043	-0.70678		2.15072e-09	-1.24549	down	0.0401484	-0.464243		--	--	--	--	--	--	--	--	--	hypothetical protein GSI_09241 [Ganoderma sinense ZZ0214-1]
GL22009	166.763	117.624	80.4455	1.119e-08	-0.702935		2.56779e-25	-1.2898	down	1.4834e-08	-0.570048		--	--	--	--	--	--	--	--	--	hypothetical protein GSI_03402 [Ganoderma sinense ZZ0214-1]
GL24499	847.373	595.971	341.514	5.09664e-06	-0.702146		2.66091e-20	-1.5367	down	1.78594e-11	-0.810977		Energy production and conversion;; General function prediction only	--	--	--	--	Energy production and conversion;; General function prediction only	Zinc-binding dehydrogenase;; Alcohol dehydrogenase GroES-like domain	Uncharacterized protein YNL134C OS=Saccharomyces cerevisiae (strain ATCC 204508 / S288c) OX=559292 GN=YNL134C PE=1 SV=1	Energy production and conversion	hypothetical protein GSI_14124 [Ganoderma sinense ZZ0214-1]
GL21941	107.118	75.339	61.5855	5.60941e-08	-0.701779		1.40025e-20	-1.04066	down	0.00392563	-0.320866		Cell wall/membrane/envelope biogenesis	--	--	--	--	--	Nucleoside 2-deoxyribosyltransferase like;; Nucleoside 2-deoxyribosyltransferase	--	Function unknown	hypothetical protein GSI_13046 [Ganoderma sinense ZZ0214-1]
GL25640	316.509	220.175	131.995	0.000414361	-0.696503		1.76025e-19	-1.48811	down	0.018621	-0.662488		Carbohydrate transport and metabolism	Biological Process: carbohydrate transport (GO:0008643);; Cellular Component: integral component of membrane (GO:0016021);; Molecular Function: substrate-specific transmembrane transporter activity (GO:0022891);; Biological Process: transmembrane transport (GO:0055085);;	biological process: single-organism process (GO:0044699);; biological process: localization (GO:0051179);; cellular component: membrane (GO:0016020);; cellular component: membrane part (GO:0044425);; molecular function: transporter activity (GO:0005215)	--	--	General function prediction only	Sugar (and other) transporter;; Major Facilitator Superfamily	Myo-inositol transporter 2 OS=Schizosaccharomyces pombe (strain 972 / ATCC 24843) OX=284812 GN=itr2 PE=2 SV=1	Carbohydrate transport and metabolism	MFS general substrate transporter [Ganoderma sinense ZZ0214-1]
GL15796	21.8358	14.8535	6.32962	0.00446242	-0.695113		8.9435e-22	-1.96524	down	1.27996e-11	-1.17965	down	--	--	--	--	--	--	--	--	--	hypothetical protein GSI_13201 [Ganoderma sinense ZZ0214-1]
GL16438	202.12	142.619	115.836	4.15419e-05	-0.694663		3.83708e-09	-1.03899	down	0.00876496	-0.324709		--	--	--	--	--	--	--	--	Function unknown	hypothetical protein GSI_05306 [Ganoderma sinense ZZ0214-1]
GL15904	141.755	101.001	82.1536	1.12881e-12	-0.693144		1.13718e-25	-1.0304	down	0.000211491	-0.327259		--	--	--	--	--	--	--	--	--	hypothetical protein GSI_10543 [Ganoderma sinense ZZ0214-1]
GL31433	1091.65	780.728	540.594	6.93751e-10	-0.688015		1.51501e-31	-1.25642	down	6.53413e-13	-0.556284		Carbohydrate transport and metabolism;; Cell wall/membrane/envelope biogenesis	Molecular Function: catalytic activity (GO:0003824);; Cellular Component: membrane (GO:0016020);;	molecular function: catalytic activity (GO:0003824);; cellular component: membrane (GO:0016020)	--	--	--	Polysaccharide deacetylase	Chitin deacetylase OS=Cryptococcus neoformans var. grubii serotype A (strain H99 / ATCC 208821 / CBS 10515 / FGSC 9487) OX=235443 GN=CNAG_01239 PE=1 SV=3	Carbohydrate transport and metabolism	hypothetical protein GSI_00867 [Ganoderma sinense ZZ0214-1]
GL23173	36.6678	25.3799	19.3379	0.000884748	-0.687122		1.50678e-09	-1.13451	down	0.0104213	-0.410441		Carbohydrate transport and metabolism	Cellular Component: integral component of membrane (GO:0016021);; Molecular Function: substrate-specific transmembrane transporter activity (GO:0022891);; Biological Process: transmembrane transport (GO:0055085);;	cellular component: membrane (GO:0016020);; cellular component: membrane part (GO:0044425);; biological process: localization (GO:0051179);; molecular function: transporter activity (GO:0005215)	--	--	General function prediction only	Sugar (and other) transporter;; Major Facilitator Superfamily	Sugar transporter STL1 OS=Saccharomyces cerevisiae (strain ATCC 204508 / S288c) OX=559292 GN=STL1 PE=1 SV=2	Carbohydrate transport and metabolism	general substrate transporter [Dichomitus squalens LYAD-421 SS1]
GL24312	29.2251	20.7299	15.3322	1.47299e-06	-0.680301		1.85543e-17	-1.15759	down	5.63671e-05	-0.458268		Carbohydrate transport and metabolism;; Amino acid transport and metabolism;; Inorganic ion transport and metabolism;; General function prediction only	Molecular Function: transporter activity (GO:0005215);; Cellular Component: integral component of membrane (GO:0016021);; Biological Process: transmembrane transport (GO:0055085);;	molecular function: transporter activity (GO:0005215);; cellular component: membrane (GO:0016020);; cellular component: membrane part (GO:0044425);; biological process: localization (GO:0051179)	--	--	General function prediction only	Major Facilitator Superfamily	Drug resistance protein YOR378W OS=Saccharomyces cerevisiae (strain ATCC 204508 / S288c) OX=559292 GN=YOR378W PE=1 SV=1	Intracellular trafficking, secretion, and vesicular transport	MFS general substrate transporter [Ganoderma sinense ZZ0214-1]
GL27342	201.898	143.875	113.595	0.000174577	-0.679093		3.25844e-08	-1.06172	down	0.00706235	-0.361279		--	Cellular Component: mitochondrion (GO:0005739);; Molecular Function: protein channel activity (GO:0015266);; Cellular Component: integral component of membrane (GO:0016021);; Biological Process: protein import into mitochondrial matrix (GO:0030150);; Molecular Function: mitochondrion targeting sequence binding (GO:0030943);;	cellular component: cell (GO:0005623);; cellular component: organelle (GO:0043226);; cellular component: cell part (GO:0044464);; biological process: localization (GO:0051179);; molecular function: transporter activity (GO:0005215);; cellular component: membrane (GO:0016020);; cellular component: membrane part (GO:0044425);; biological process: single-organism process (GO:0044699);; molecular fun…	K17794|2.76145e-71|dsq:DICSQDRAFT_54121|K17794 mitochondrial import inner membrane translocase subunit TIM23 | (RefSeq) Tim17-domain-containing protein	--	Intracellular trafficking, secretion, and vesicular transport	Tim17/Tim22/Tim23/Pmp24 family	Mitochondrial import inner membrane translocase subunit tim23 OS=Schizosaccharomyces pombe (strain 972 / ATCC 24843) OX=284812 GN=tim23 PE=3 SV=1	Posttranslational modification, protein turnover, chaperones	transporter [Ganoderma sinense ZZ0214-1]
GL23951	4.66137	3.17801	1.79823	0.0133548	-0.678863		2.1445e-08	-1.52939	down	0.0133169	-0.713661		Mobilome: prophages, transposons	--	--	--	--	--	DDE superfamily endonuclease;; Homeodomain-like domain;; Winged helix-turn helix	--	Function unknown	uncharacterized protein ARMOST_20254 [Armillaria ostoyae]
GL16900	53.1491	37.5634	29.9485	0.000339459	-0.676138		3.2067e-15	-1.06645	down	0.0561233	-0.346856		--	--	--	--	--	--	Uncharacterized conserved protein (DUF2367)	--	Function unknown	hypothetical protein GSI_15337 [Ganoderma sinense ZZ0214-1]
GL20993	45635.6	32065.5	15334.5	0.00178827	-0.675966		8.9901e-21	-1.78143	down	0.000314904	-0.942775		--	--	--	--	--	--	--	--	Function unknown	hypothetical protein GSI_05563 [Ganoderma sinense ZZ0214-1]
GL18166	569.729	411.121	243.721	3.63822e-13	-0.674338		2.00648e-54	-1.46438	down	2.41549e-21	-0.776853		--	--	--	--	--	--	--	--	--	hypothetical protein GSI_00358 [Ganoderma sinense ZZ0214-1]
GL26931	315.568	224.536	181.042	0.000542075	-0.673576		1.62984e-08	-1.03655	down	0.0130643	-0.335013		--	--	--	--	--	--	--	--	--	hypothetical protein GSI_08891 [Ganoderma sinense ZZ0214-1]
GL24959	364.947	259.69	174.268	0.000426725	-0.673285		4.45309e-10	-1.28353	down	0.0414128	-0.536174		--	--	--	--	--	--	--	--	--	hypothetical protein GSI_05345 [Ganoderma sinense ZZ0214-1]
GL24106	2.48592	1.51429	1.16099	0.107594	-0.673076		0.00663257	-1.17495	down	--	--	--	Lipid transport and metabolism;; Secondary metabolites biosynthesis, transport and catabolism	Molecular Function: catalytic activity (GO:0003824);; Biological Process: metabolic process (GO:0008152);;	molecular function: catalytic activity (GO:0003824);; biological process: metabolic process (GO:0008152)	--	--	--	--	--	Lipid transport and metabolism;; Secondary metabolites biosynthesis, transport and catabolism	transporter [Ganoderma sinense ZZ0214-1]
GL21398	24.7936	17.7195	13.9808	0.000131752	-0.669288		1.13196e-10	-1.06046	down	0.0297077	-0.360735		--	--	--	--	--	--	--	--	Function unknown	hypothetical protein GSI_11828 [Ganoderma sinense ZZ0214-1]
GL23374	16.9069	9.49365	5.27251	0.139358	-0.667991		0.00258148	-1.54528	down	1.56816e-06	-0.823091		Secondary metabolites biosynthesis, transport and catabolism;; Defense mechanisms	Molecular Function: binding (GO:0005488);; Molecular Function: oxidoreductase activity (GO:0016491);;	molecular function: binding (GO:0005488);; molecular function: catalytic activity (GO:0003824)	--	--	Secondary metabolites biosynthesis, transport and catabolism;; Lipid transport and metabolism	Cytochrome	Cytochrome monooxygenase FCK2 OS=Fusarium pseudograminearum (strain CS3096) OX=1028729 GN=FCK2 PE=2 SV=1	Secondary metabolites biosynthesis, transport and catabolism	cytochrome [Ganoderma sinense ZZ0214-1]
GL15308	10.4633	6.28312	5.65861	0.117547	-0.667818		0.000584256	-1.05086	down	0.495472	-0.170986		Secondary metabolites biosynthesis, transport and catabolism;; Defense mechanisms	Molecular Function: monooxygenase activity (GO:0004497);; Molecular Function: iron ion binding (GO:0005506);; Molecular Function: oxidoreductase activity, acting on paired donors, with incorporation or reduction of molecular oxygen (GO:0016705);; Molecular Function: heme binding (GO:0020037);; Biological Process: oxidation-reduction process (GO:0055114);;	biological process: metabolic process (GO:0008152);; biological process: single-organism process (GO:0044699);; molecular function: catalytic activity (GO:0003824);; molecular function: binding (GO:0005488)	--	--	Secondary metabolites biosynthesis, transport and catabolism	Cytochrome	Cytochrome monooxygenase psiH OS=Psilocybe cubensis OX=181762 GN=psiH PE=1 SV=1	Secondary metabolites biosynthesis, transport and catabolism	cytochrome [Ganoderma sinense ZZ0214-1]
GL17400	221.857	161.367	100.393	1.25321e-09	-0.66255		1.04891e-40	-1.38489	down	2.47112e-17	-0.707932		--	--	--	--	--	--	--	--	Function unknown	hypothetical protein GSI_12614 [Ganoderma sinense ZZ0214-1]
GL18896	8.53499	6.0244	4.85838	0.00588704	-0.661462		2.15736e-05	-1.02632	down	0.221195	-0.312875		--	--	--	--	--	--	--	--	--	--
GL17601	72.0036	52.1089	38.7314	1.47317e-05	-0.65717		1.07166e-12	-1.12648	down	0.00422407	-0.443858		--	--	--	--	--	Signal transduction mechanisms;; Carbohydrate transport and metabolism	Gti1/Pac2 family	cAMP-independent regulatory protein pac2 OS=Schizosaccharomyces pombe (strain 972 / ATCC 24843) OX=284812 GN=pac2 PE=2 SV=1	Carbohydrate transport and metabolism;; Signal transduction mechanisms	hypothetical protein GSI_01669 [Ganoderma sinense ZZ0214-1]
GL26671	130.521	82.1558	13.9895	0.108582	-0.656559		3.14693e-70	-3.37958	down	5.20289e-10	-1.91252	down	--	--	--	--	--	--	--	--	--	hypothetical protein GSI_00087 [Ganoderma sinense ZZ0214-1]
GL30277	734.428	536.244	362.885	1.05778e-05	-0.652237		5.37495e-17	-1.25341	down	4.35122e-09	-0.584694		--	Cellular Component: integral component of membrane (GO:0016021);;	cellular component: membrane (GO:0016020);; cellular component: membrane part (GO:0044425)	--	--	--	--	--	Function unknown	hypothetical protein GSI_06453 [Ganoderma sinense ZZ0214-1]
GL22377	50.7409	36.1591	29.2223	0.00140615	-0.652198		9.70933e-12	-1.02199	down	0.0694348	-0.326857		Lipid transport and metabolism;; Secondary metabolites biosynthesis, transport and catabolism;; General function prediction only	--	--	--	--	General function prediction only	short chain dehydrogenase;; Enoyl-(Acyl carrier protein) reductase;; NAD(P)H-binding;; KR domain	Uncharacterized oxidoreductase C663.06c OS=Schizosaccharomyces pombe (strain 972 / ATCC 24843) OX=284812 GN=SPCC663.06c PE=3 SV=1	Function unknown	hypothetical protein GSI_12208 [Ganoderma sinense ZZ0214-1]
GL30774	14.4085	10.4734	8.33747	4.68216e-05	-0.65197		2.00909e-11	-1.02707	down	0.0147012	-0.351693		Amino acid transport and metabolism	Molecular Function: peptidase activity (GO:0008233);;	molecular function: catalytic activity (GO:0003824)	--	--	Posttranslational modification, protein turnover, chaperones;; Amino acid transport and metabolism	Serine carboxypeptidase	Carboxypeptidase Y homolog A OS=Paracoccidioides lutzii (strain ATCC MYA-826 / Pb01) OX=502779 GN=CPYA PE=3 SV=1	Amino acid transport and metabolism	hypothetical protein GSI_05993 [Ganoderma sinense ZZ0214-1]
GL30217	105.638	76.1355	51.376	0.002667	-0.651189		1.08657e-10	-1.2722	down	2.91685e-07	-0.590143		--	Molecular Function: GTP binding (GO:0005525);;	molecular function: binding (GO:0005488)	K16945|0|dsq:DICSQDRAFT_45891|K16945 cell division control protein 11 | (RefSeq) GTP binding protein	--	Cell cycle control, cell division, chromosome partitioning;; Cytoskeleton;; Intracellular trafficking, secretion, and vesicular transport	Septin;; 50S ribosome-binding GTPase;; Dynamin family;; Septin	Septin homolog spn3 OS=Schizosaccharomyces pombe (strain 972 / ATCC 24843) OX=284812 GN=spn3 PE=1 SV=3	Cell cycle control, cell division, chromosome partitioning;; Cytoskeleton	hypothetical protein GSI_06844 [Ganoderma sinense ZZ0214-1]
GL17583	18.7198	13.4831	8.69195	0.000597104	-0.649914		7.87181e-12	-1.31703	down	5.87155e-05	-0.632409		--	--	--	--	--	--	--	--	--	hypothetical protein GSI_05515 [Ganoderma sinense ZZ0214-1]
GL19838	142.582	104.401	77.6169	2.55905e-08	-0.648826		4.34749e-31	-1.12006	down	1.72776e-06	-0.455204		--	--	--	--	--	--	--	--	--	hypothetical protein GSI_04696 [Ganoderma sinense ZZ0214-1]
GL31599	111.131	81.0039	62.6286	6.17043e-05	-0.648686		7.45825e-10	-1.05819	down	0.00471453	-0.389588		--	--	--	--	--	Posttranslational modification, protein turnover, chaperones	ATP-dependent protease La (LON) substrate-binding domain	LON peptidase N-terminal domain and RING finger protein C14F5.10c OS=Schizosaccharomyces pombe (strain 972 / ATCC 24843) OX=284812 GN=SPBC14F5.10c PE=4 SV=1	Posttranslational modification, protein turnover, chaperones	hypothetical protein DICSQDRAFT_180881 [Dichomitus squalens LYAD-421 SS1]
GL21004	161.318	115.931	74.6219	0.00749377	-0.644403		6.21593e-10	-1.33373	down	1.53264e-05	-0.643561		--	--	--	K13993|2.68903e-37|dsq:DICSQDRAFT_15894|K13993 HSP20 family protein | (RefSeq) hypothetical protein	Protein processing in endoplasmic reticulum (ko04141)	--	Hsp20/alpha crystallin family	--	Posttranslational modification, protein turnover, chaperones	hypothetical protein GSI_09264 [Ganoderma sinense ZZ0214-1]
GL20944	8.53791	5.77912	2.85756	0.0541298	-0.642157		3.70886e-06	-1.64869	down	0.00363748	-0.856393		--	Cellular Component: membrane (GO:0016020);;	cellular component: membrane (GO:0016020)	--	--	--	--	--	--	hypothetical protein GSI_09240 [Ganoderma sinense ZZ0214-1]
GL24470	175.51	129.407	103.803	5.53542e-07	-0.640155		1.15626e-16	-1.00112	down	0.000600116	-0.346487		--	--	--	--	--	Function unknown	Late embryogenesis abundant protein;; Protein of unknown function (DUF726)	Uncharacterized membrane protein YFL034W OS=Saccharomyces cerevisiae (strain ATCC 204508 / S288c) OX=559292 GN=YFL034W PE=1 SV=2	Function unknown	hypothetical protein GSI_13721 [Ganoderma sinense ZZ0214-1]
GL23376	51.0019	37.4065	25.1449	4.15419e-05	-0.640131		7.6525e-21	-1.25978	down	1.54136e-07	-0.594366		Coenzyme transport and metabolism;; Energy production and conversion	Molecular Function: squalene monooxygenase activity (GO:0004506);; Cellular Component: integral component of membrane (GO:0016021);; Molecular Function: flavin adenine dinucleotide binding (GO:0050660);; Biological Process: oxidation-reduction process (GO:0055114);;	biological process: metabolic process (GO:0008152);; biological process: single-organism process (GO:0044699);; molecular function: catalytic activity (GO:0003824);; cellular component: membrane (GO:0016020);; cellular component: membrane part (GO:0044425);; molecular function: binding (GO:0005488)	K00511|0|dsq:DICSQDRAFT_59311|K00511 squalene monooxygenase [EC:1.14.14.17] | (RefSeq) SE-domain-containing protein	Steroid biosynthesis (ko00100);; Sesquiterpenoid and triterpenoid biosynthesis (ko00909);; Biosynthesis of antibiotics (ko01130)	Lipid transport and metabolism	Squalene epoxidase;; FAD dependent oxidoreductase;; FAD binding domain	Probable squalene monooxygenase OS=Schizosaccharomyces pombe (strain 972 / ATCC 24843) OX=284812 GN=erg1 PE=3 SV=1	Energy production and conversion;; Coenzyme transport and metabolism	squalene monooxygenase [Ganoderma sinense ZZ0214-1]
GL22653	9.75934	6.69083	3.13661	0.037121	-0.639431		2.37206e-08	-1.74339	down	0.000233636	-0.965428		Carbohydrate transport and metabolism	--	--	--	--	Carbohydrate transport and metabolism	Major Facilitator Superfamily	Uncharacterized transporter C11D3.18C OS=Schizosaccharomyces pombe (strain 972 / ATCC 24843) OX=284812 GN=SPAC11D3.18c PE=3 SV=1	Carbohydrate transport and metabolism	MFS general substrate transporter [Ganoderma sinense ZZ0214-1]
GL18545	9.65903	6.62569	5.14871	0.0443423	-0.638331		0.00107017	-1.06141	down	0.100967	-0.365022		Amino acid transport and metabolism;; Coenzyme transport and metabolism	Biological Process: branched-chain amino acid biosynthetic process (GO:0009082);; Molecular Function: L-leucine transaminase activity (GO:0052654);; Molecular Function: L-valine transaminase activity (GO:0052655);; Molecular Function: L-isoleucine transaminase activity (GO:0052656);;	biological process: metabolic process (GO:0008152);; biological process: cellular process (GO:0009987);; biological process: single-organism process (GO:0044699);; molecular function: catalytic activity (GO:0003824)	K00826|3.80319e-171|shs:STEHIDRAFT_164314|K00826 branched-chain amino acid aminotransferase [EC:2.6.1.42] | (RefSeq) branched-chain amino acid aminotransferase II	Cysteine and methionine metabolism (ko00270);; Valine, leucine and isoleucine degradation (ko00280);; Valine, leucine and isoleucine biosynthesis (ko00290);; Pantothenate and CoA biosynthesis (ko00770);; Biosynthesis of antibiotics (ko01130);; 2-Oxocarboxylic acid metabolism (ko01210);; Biosynthesis of amino acids (ko01230)	Amino acid transport and metabolism	Amino-transferase class IV	Branched-chain-amino-acid aminotransferase, mitochondrial OS=Schizosaccharomyces pombe (strain 972 / ATCC 24843) OX=284812 GN=eca39 PE=1 SV=3	Amino acid transport and metabolism	hypothetical protein GSI_11812 [Ganoderma sinense ZZ0214-1]
GL18437	338.013	250.012	196.751	6.33673e-05	-0.633599		1.27751e-11	-1.02371	down	1.07831e-05	-0.374756		Cell wall/membrane/envelope biogenesis	Molecular Function: UDP-glucose 6-dehydrogenase activity (GO:0003979);; Molecular Function: structural constituent of cell wall (GO:0005199);; Cellular Component: fungal-type cell wall (GO:0009277);; Molecular Function: NAD binding (GO:0051287);; Biological Process: oxidation-reduction process (GO:0055114);;	biological process: metabolic process (GO:0008152);; biological process: single-organism process (GO:0044699);; molecular function: catalytic activity (GO:0003824);; molecular function: structural molecule activity (GO:0005198);; cellular component: cell (GO:0005623);; cellular component: cell part (GO:0044464);; molecular function: binding (GO:0005488)	K00012|0|dsq:DICSQDRAFT_180555|K00012 UDPglucose 6-dehydrogenase [EC:1.1.1.22] | (RefSeq) UDP-glucose dehydrogenase	Pentose and glucuronate interconversions (ko00040);; Ascorbate and aldarate metabolism (ko00053);; Starch and sucrose metabolism (ko00500);; Amino sugar and nucleotide sugar metabolism (ko00520)	Carbohydrate transport and metabolism;; Signal transduction mechanisms	UDP-glucose/GDP-mannose dehydrogenase family, NAD binding domain;; UDP-glucose/GDP-mannose dehydrogenase family, UDP binding domain;; UDP-glucose/GDP-mannose dehydrogenase family, central domain	--	Cell wall/membrane/envelope biogenesis	hypothetical protein GSI_09287 [Ganoderma sinense ZZ0214-1]
GL25161	179.942	133.221	73.6183	8.96986e-06	-0.633086		3.20596e-27	-1.52291	down	2.2896e-21	-0.873001		--	--	--	--	--	--	--	--	Function unknown	hypothetical protein GSI_01602 [Ganoderma sinense ZZ0214-1]
GL28922	69.5173	51.3646	40.3594	3.29426e-05	-0.632135		6.11482e-12	-1.02468	down	0.00387581	-0.372663		--	--	--	--	--	--	--	--	Function unknown	hypothetical protein GSI_03933 [Ganoderma sinense ZZ0214-1]
GL18800	3.3508	2.35045	1.7844	0.0318364	-0.631842		0.000381801	-1.07423	down	0.293029	-0.353629		Energy production and conversion	--	--	--	--	Secondary metabolites biosynthesis, transport and catabolism	short chain dehydrogenase;; Enoyl-(Acyl carrier protein) reductase;; KR domain	Uncharacterized oxidoreductase C162.03 OS=Schizosaccharomyces pombe (strain 972 / ATCC 24843) OX=284812 GN=SPCC162.03 PE=3 SV=1	Function unknown	hypothetical protein GSI_03157 [Ganoderma sinense ZZ0214-1]
GL20209	13.7966	10.0663	5.77322	0.00271071	-0.630016		3.20617e-15	-1.47549	down	4.95512e-06	-0.78742		--	--	--	--	--	Posttranslational modification, protein turnover, chaperones;; General function prediction only	Serine carboxypeptidase S28	Probable extracellular serine carboxypeptidase OS=Arthroderma benhamiae (strain ATCC MYA-4681 / CBS 112371) OX=663331 GN=ARB_01345 PE=1 SV=1	Posttranslational modification, protein turnover, chaperones	hypothetical protein GSI_06906 [Ganoderma sinense ZZ0214-1]
GL25773	198.36	147.389	88.2817	3.73252e-07	-0.627949		5.00369e-36	-1.40413	down	2.40378e-15	-0.757334		General function prediction only	--	--	--	--	--	Metallo-beta-lactamase superfamily	Cytochrome monooxygenase andK OS=Emericella variicolor OX=1549217 GN=andK PE=1 SV=1	Function unknown	hypothetical protein GSI_03772 [Ganoderma sinense ZZ0214-1]
GL23497	3.94438	2.73383	2.07102	0.0620575	-0.623151		0.00274851	-1.06374	down	0.361846	-0.337107		Lipid transport and metabolism;; General function prediction only	Molecular Function: hydrolase activity, acting on ester bonds (GO:0016788);;	molecular function: catalytic activity (GO:0003824)	--	--	--	GDSL-like Lipase/Acylhydrolase	Acetylesterase OS=Hypocrea jecorina OX=51453 GN=aes1 PE=1 SV=1	Function unknown	hypothetical protein GSI_13299 [Ganoderma sinense ZZ0214-1]
GL25311	140.251	104.693	59.7898	9.11866e-07	-0.615796		2.90624e-46	-1.46374	down	6.03556e-16	-0.824012		--	--	--	--	--	Signal transduction mechanisms;; Carbohydrate transport and metabolism	Gti1/Pac2 family	cAMP-independent regulatory protein pac2 OS=Schizosaccharomyces pombe (strain 972 / ATCC 24843) OX=284812 GN=pac2 PE=2 SV=1	Function unknown	hypothetical protein GSI_01670 [Ganoderma sinense ZZ0214-1]
GL24518	1262.2	948.891	684.056	8.29312e-07	-0.613859		2.10261e-20	-1.12555	down	6.98212e-08	-0.498209		Function unknown	Molecular Function: GTP binding (GO:0005525);;	molecular function: binding (GO:0005488)	K16938|0|dsq:DICSQDRAFT_98357|K16938 septin 3/9/12 | (RefSeq) GTP binding protein	--	Cell cycle control, cell division, chromosome partitioning;; Signal transduction mechanisms;; Cytoskeleton	Septin;; 50S ribosome-binding GTPase;; AIG1 family;; Dynamin family	Septin homolog spn2 OS=Schizosaccharomyces pombe (strain 972 / ATCC 24843) OX=284812 GN=spn2 PE=1 SV=2	Cell cycle control, cell division, chromosome partitioning;; Cytoskeleton	hypothetical protein GSI_14269 [Ganoderma sinense ZZ0214-1]
Ganoderma_lucidum_G.260125-1_newGene_2118	101.139	76.0281	45.0444	1.20716e-05	-0.612859		3.87148e-25	-1.40366	down	2.37856e-14	-0.771448		--	--	--	--	--	--	--	--	--	--
GL17440	8.92613	6.66061	5.03122	0.000208189	-0.60846		4.74201e-13	-1.06162	down	0.0206625	-0.418783		Inorganic ion transport and metabolism	--	--	--	--	Carbohydrate transport and metabolism	Major Facilitator Superfamily	Aspyridones efflux protein apdF OS=Emericella nidulans (strain FGSC A4 / ATCC 38163 / CBS 112.46 / NRRL 194 / M139) OX=227321 GN=apdF PE=2 SV=1	Intracellular trafficking, secretion, and vesicular transport	MFS general substrate transporter [Ganoderma sinense ZZ0214-1]
GL27341	385.933	290.89	220.438	5.44681e-06	-0.607065		5.25471e-18	-1.04957	down	4.76592e-05	-0.42599		--	--	--	--	--	--	--	--	--	--
GL26064	18.0542	13.526	8.97048	4.06212e-05	-0.606352		1.12419e-17	-1.23529	down	1.42274e-05	-0.602083		Carbohydrate transport and metabolism;; Amino acid transport and metabolism;; Inorganic ion transport and metabolism;; General function prediction only	Biological Process: transport (GO:0006810);; Cellular Component: membrane (GO:0016020);; Molecular Function: transmembrane transporter activity (GO:0022857);;	biological process: localization (GO:0051179);; cellular component: membrane (GO:0016020);; molecular function: transporter activity (GO:0005215)	K08176|0|dsq:DICSQDRAFT_152927|K08176 MFS transporter, PHS family, inorganic phosphate transporter | (RefSeq) phosphate transporter	--	Inorganic ion transport and metabolism	Sugar (and other) transporter;; Major Facilitator Superfamily	Repressible high-affinity phosphate permease OS=Neurospora crassa (strain ATCC 24698 / 74-OR23-1A / CBS 708.71 / DSM 1257 / FGSC 987) OX=367110 GN=pho-5 PE=1 SV=2	Carbohydrate transport and metabolism	MFS general substrate transporter [Ganoderma sinense ZZ0214-1]
GL28923	105.058	79.3034	57.9721	3.04392e-05	-0.605403		4.09587e-16	-1.10068	down	3.49353e-07	-0.479322		--	Molecular Function: nucleotide binding (GO:0000166);;	molecular function: binding (GO:0005488)	K02213|1.66284e-133|dsq:DICSQDRAFT_132661|K02213 cell division control protein 6 | (RefSeq) P-loop containing nucleoside triphosphate hydrolase protein	Cell cycle - yeast (ko04111);; Meiosis - yeast (ko04113)	Replication, recombination and repair;; Cell cycle control, cell division, chromosome partitioning	--	Cell division control protein 6 OS=Saccharomyces cerevisiae (strain ATCC 204508 / S288c) OX=559292 GN=CDC6 PE=1 SV=3	Replication, recombination and repair	P-loop containing nucleoside triphosphate hydrolase protein [Dichomitus squalens LYAD-421 SS1]
GL19461	152.516	115.166	85.3348	4.7189e-06	-0.604945		1.9406e-18	-1.08088	down	4.9204e-05	-0.457954		Signal transduction mechanisms	Molecular Function: protein serine/threonine kinase activity (GO:0004674);; Molecular Function: ATP binding (GO:0005524);; Biological Process: protein phosphorylation (GO:0006468);;	biological process: metabolic process (GO:0008152);; biological process: cellular process (GO:0009987);; molecular function: catalytic activity (GO:0003824);; molecular function: binding (GO:0005488)	K13303|0|dsq:DICSQDRAFT_61551|K13303 serum/glucocorticoid-regulated kinase 2 [EC:2.7.11.1] | (RefSeq) serine/threonine protein kinase	--	General function prediction only;; Signal transduction mechanisms	Protein kinase domain;; Protein tyrosine kinase;; Protein kinase C terminal domain;; Haspin like kinase domain	Serine/threonine-protein kinase gad8 OS=Schizosaccharomyces pombe (strain 972 / ATCC 24843) OX=284812 GN=gad8 PE=1 SV=1	Signal transduction mechanisms	transporter [Ganoderma sinense ZZ0214-1]
GL25348	1210.5	918.513	638.062	9.72764e-07	-0.602992		2.62112e-20	-1.16495	down	5.66596e-10	-0.55009		Function unknown	--	--	K20929|0|dsq:DICSQDRAFT_133067|K20929 glyoxal/methylglyoxal oxidase [EC:1.2.3.15] | (RefSeq) copper radical oxidase	--	--	Glyoxal oxidase N-terminus;; Domain of unknown function (DUF1929)	Aldehyde oxidase GLOX OS=Phanerochaete chrysosporium OX=5306 GN=GLX PE=1 SV=1	Function unknown	hypothetical protein GSI_01601 [Ganoderma sinense ZZ0214-1]
GL23307	5372.45	3938.39	1356.93	0.00671955	-0.602674		1.22535e-33	-2.16816	down	1.19767e-06	-1.30734	down	--	--	--	--	--	--	Peptidase inhibitor I66	Serine protease inhibitor OS=Lentinula edodes OX=5353 PE=1 SV=1	--	hypothetical protein GSI_07851 [Ganoderma sinense ZZ0214-1]
GL30871	3.65873	2.72175	1.94274	0.0060824	-0.602005		1.26984e-07	-1.12585	down	0.0499309	-0.466064		--	--	--	--	--	--	--	--	--	hypothetical protein GSI_11191 [Ganoderma sinense ZZ0214-1]
GL16050	3.21366	2.24528	1.4479	0.0968729	-0.600311		0.00123243	-1.24343	down	0.198344	-0.485937		Coenzyme transport and metabolism	--	--	--	--	--	Methyltransferase domain;; Methyltransferase domain;; ubiE/COQ5 methyltransferase family;; Methyltransferase domain;; Methyltransferase domain;; Methyltransferase domain	Methyltransferase tpcH OS=Neosartorya fumigata (strain ATCC MYA-4609 / Af293 / CBS 101355 / FGSC A1100) OX=330879 GN=tpcH PE=2 SV=2	Function unknown	hypothetical protein GSI_12139 [Ganoderma sinense ZZ0214-1]
GL25664	17.8465	13.3867	9.90246	0.00099638	-0.598444		3.75495e-09	-1.07178	down	0.00391536	-0.447249		--	Molecular Function: hydrolase activity (GO:0016787);;	molecular function: catalytic activity (GO:0003824)	--	--	Posttranslational modification, protein turnover, chaperones	Eukaryotic aspartyl protease	Polyporopepsin OS=Irpex lacteus OX=5319 PE=1 SV=1	Posttranslational modification, protein turnover, chaperones	transporter [Ganoderma sinense ZZ0214-1]
GL30785	108.079	82.213	59.9141	5.16866e-07	-0.59712		9.24506e-24	-1.09075	down	1.69612e-05	-0.476964		Carbohydrate transport and metabolism	Biological Process: carbohydrate metabolic process (GO:0005975);; Cellular Component: integral component of membrane (GO:0016021);; Molecular Function: hydrolase activity, acting on carbon-nitrogen (but not peptide) bonds (GO:0016810);;	biological process: metabolic process (GO:0008152);; cellular component: membrane (GO:0016020);; cellular component: membrane part (GO:0044425);; molecular function: catalytic activity (GO:0003824)	--	--	--	Polysaccharide deacetylase	--	Function unknown	hypothetical protein GSI_05975 [Ganoderma sinense ZZ0214-1]
GL30834	4.7468	3.46156	2.68374	0.0276345	-0.596865		0.000210901	-1.015	down	0.34428	-0.332447		--	--	--	--	--	--	--	--	--	hypothetical protein DICSQDRAFT_182303 [Dichomitus squalens LYAD-421 SS1]
GL17832	5.58634	4.10429	1.95035	0.0247116	-0.596804		6.49413e-08	-1.64478	down	0.00135119	-0.907087		--	Cellular Component: membrane (GO:0016020);;	cellular component: membrane (GO:0016020)	--	--	Function unknown	Eukaryotic protein of unknown function (DUF829)	--	Function unknown	hypothetical protein GSI_03748 [Ganoderma sinense ZZ0214-1]
GL25961	93.5759	70.7565	40.864	4.76168e-06	-0.595691		2.87342e-37	-1.42669	down	2.32819e-16	-0.80972		Carbohydrate transport and metabolism;; Amino acid transport and metabolism;; Inorganic ion transport and metabolism;; General function prediction only	Biological Process: transport (GO:0006810);; Cellular Component: membrane (GO:0016020);; Molecular Function: transmembrane transporter activity (GO:0022857);;	biological process: localization (GO:0051179);; cellular component: membrane (GO:0016020);; molecular function: transporter activity (GO:0005215)	K08176|0|dsq:DICSQDRAFT_52975|K08176 MFS transporter, PHS family, inorganic phosphate transporter | (RefSeq) phosphate transporter	--	Inorganic ion transport and metabolism	Sugar (and other) transporter;; Major Facilitator Superfamily	Repressible high-affinity phosphate permease OS=Neurospora crassa (strain ATCC 24698 / 74-OR23-1A / CBS 708.71 / DSM 1257 / FGSC 987) OX=367110 GN=pho-5 PE=1 SV=2	Carbohydrate transport and metabolism	MFS general substrate transporter [Ganoderma sinense ZZ0214-1]
GL30120	166.584	126.675	96.4833	5.8279e-06	-0.592251		1.4732e-16	-1.02608	down	1.16513e-05	-0.420261		Signal transduction mechanisms	Molecular Function: protein serine/threonine kinase activity (GO:0004674);; Molecular Function: ATP binding (GO:0005524);; Biological Process: protein phosphorylation (GO:0006468);;	biological process: metabolic process (GO:0008152);; biological process: cellular process (GO:0009987);; molecular function: catalytic activity (GO:0003824);; molecular function: binding (GO:0005488)	--	--	General function prediction only;; Signal transduction mechanisms	Protein kinase domain;; Protein tyrosine kinase;; Protein kinase domain	Serine/threonine-protein kinase YPK1 OS=Saccharomyces cerevisiae (strain ATCC 204508 / S288c) OX=559292 GN=YPK1 PE=1 SV=2	Signal transduction mechanisms	hypothetical protein DICSQDRAFT_123757 [Dichomitus squalens LYAD-421 SS1]
GL20651	21.7172	16.2524	5.52136	0.00588704	-0.588743		8.42993e-29	-2.16003	down	2.95944e-13	-1.44555	down	Amino acid transport and metabolism;; General function prediction only	Molecular Function: zinc ion binding (GO:0008270);; Molecular Function: oxidoreductase activity (GO:0016491);; Biological Process: oxidation-reduction process (GO:0055114);;	molecular function: binding (GO:0005488);; molecular function: catalytic activity (GO:0003824);; biological process: metabolic process (GO:0008152);; biological process: single-organism process (GO:0044699)	--	--	Secondary metabolites biosynthesis, transport and catabolism	Zinc-binding dehydrogenase	(R,R)-butanediol dehydrogenase OS=Saccharomyces cerevisiae (strain ATCC 204508 / S288c) OX=559292 GN=BDH1 PE=1 SV=2	Amino acid transport and metabolism	hypothetical protein GSI_08902 [Ganoderma sinense ZZ0214-1]
GL20924	193.409	147.86	82.1285	1.68527e-07	-0.587526		4.9077e-51	-1.47175	down	9.32873e-19	-0.863393		Secondary metabolites biosynthesis, transport and catabolism;; Defense mechanisms	Molecular Function: binding (GO:0005488);; Molecular Function: oxidoreductase activity (GO:0016491);;	molecular function: binding (GO:0005488);; molecular function: catalytic activity (GO:0003824)	--	--	Secondary metabolites biosynthesis, transport and catabolism	Cytochrome	Cytochrome monooxygenase psiH OS=Psilocybe cubensis OX=181762 GN=psiH PE=1 SV=1	Secondary metabolites biosynthesis, transport and catabolism	cytochrome [Ganoderma sinense ZZ0214-1]
GL29625	18.7238	14.0003	6.37489	0.0186209	-0.585754		4.33742e-12	-1.72969	down	1.08026e-06	-1.04851	down	--	Biological Process: proteolysis (GO:0006508);; Molecular Function: serine-type peptidase activity (GO:0008236);;	biological process: metabolic process (GO:0008152);; molecular function: catalytic activity (GO:0003824)	--	--	Posttranslational modification, protein turnover, chaperones;; General function prediction only	Serine carboxypeptidase S28	Probable extracellular serine carboxypeptidase OS=Arthroderma benhamiae (strain ATCC MYA-4681 / CBS 112371) OX=663331 GN=ARB_01345 PE=1 SV=1	Posttranslational modification, protein turnover, chaperones	hypothetical protein GSI_06906 [Ganoderma sinense ZZ0214-1]
GL18094	7.90569	5.67686	3.67345	0.0697923	-0.584105		3.28868e-05	-1.2658	down	0.143602	-0.520874		--	--	--	--	--	--	--	--	--	transporter [Ganoderma sinense ZZ0214-1]
Ganoderma_lucidum_G.260125-1_newGene_2476	2.46089	1.89781	1.24917	0.0167083	-0.582828		5.21151e-07	-1.26989	down	0.00573404	-0.625205		--	--	--	--	--	--	--	--	--	--
GL23999	87.7433	67.5076	49.4005	2.04082e-07	-0.580134		2.39509e-25	-1.06702	down	9.80819e-06	-0.471974		--	--	--	--	--	--	--	--	--	hypothetical protein GSI_05006 [Ganoderma sinense ZZ0214-1]
GL29213	35.4463	26.5014	11.5049	0.0274644	-0.578078		5.71613e-13	-1.79396	down	2.66249e-05	-1.06278	down	--	--	--	--	--	--	--	--	--	hypothetical protein GSI_00360 [Ganoderma sinense ZZ0214-1]
GL30986	14.24	10.871	6.99073	0.00199935	-0.577775		2.89606e-15	-1.25964	down	0.000129447	-0.637326		Secondary metabolites biosynthesis, transport and catabolism;; Defense mechanisms	Molecular Function: oxidoreductase activity (GO:0016491);; Molecular Function: metal ion binding (GO:0046872);;	molecular function: catalytic activity (GO:0003824);; molecular function: binding (GO:0005488)	--	--	Secondary metabolites biosynthesis, transport and catabolism;; Lipid transport and metabolism	Cytochrome ;; Cytochrome	Cytochrome monooxygenase FCK2 OS=Fusarium pseudograminearum (strain CS3096) OX=1028729 GN=FCK2 PE=2 SV=1	Secondary metabolites biosynthesis, transport and catabolism	cytochrome [Ganoderma sinense ZZ0214-1]
GL18824	8.89956	6.5171	4.24465	0.0789318	-0.576094		0.000454652	-1.2092	down	0.229638	-0.470023		--	--	--	--	--	--	--	--	--	--
GL16979	10.0417	7.59778	5.4312	0.0254511	-0.573984		1.72595e-05	-1.09606	down	0.0395347	-0.467679		--	--	--	--	--	--	--	--	--	hypothetical protein GSI_04973 [Ganoderma sinense ZZ0214-1]
GL24913	35.3419	20.0725	6.73713	0.236331	-0.573512		5.09457e-05	-2.08448	down	2.01548e-19	-1.5054	down	--	--	--	K00505|4.00116e-146|lbc:LACBIDRAFT_185727|K00505 tyrosinase [EC:1.14.18.1] | (RefSeq) R3; tyrosinase	Tyrosine metabolism (ko00350);; Riboflavin metabolism (ko00740)	--	Common central domain of tyrosinase	Polyphenol oxidase 1 OS=Agaricus bisporus OX=5341 GN=PPO1 PE=2 SV=1	Function unknown	hypothetical protein GSI_15435 [Ganoderma sinense ZZ0214-1]
GL25424	90.5631	70.0144	50.6707	2.57053e-05	-0.573389		4.9317e-17	-1.07964	down	1.32033e-07	-0.492222		Cell wall/membrane/envelope biogenesis	Biological Process: biosynthetic process (GO:0009058);; Molecular Function: nucleotidyltransferase activity (GO:0016779);;	biological process: metabolic process (GO:0008152);; molecular function: catalytic activity (GO:0003824)	K00971|0|dsq:DICSQDRAFT_177706|K00971 mannose-1-phosphate guanylyltransferase [EC:2.7.7.13] | (RefSeq) mannose-1-phosphate guanylyltransferase	Fructose and mannose metabolism (ko00051);; Amino sugar and nucleotide sugar metabolism (ko00520)	--	Nucleotidyl transferase;; MobA-like NTP transferase domain	--	Cell wall/membrane/envelope biogenesis	hypothetical protein GSI_01707 [Ganoderma sinense ZZ0214-1]
GL20943	1949.28	1512.57	1036.62	6.10128e-09	-0.573315		2.74696e-32	-1.15404	down	6.47935e-14	-0.571132		--	Cellular Component: integral component of membrane (GO:0016021);;	cellular component: membrane (GO:0016020);; cellular component: membrane part (GO:0044425)	--	--	--	Ser-Thr-rich glycosyl-phosphatidyl-inositol-anchored membrane family	--	Function unknown	hypothetical protein GSI_09223 [Ganoderma sinense ZZ0214-1]
GL24193	253.113	197.016	119.651	6.61717e-07	-0.567425		5.80489e-28	-1.31807	down	2.09591e-15	-0.737233		--	--	--	--	--	Function unknown	AhpC/TSA antioxidant enzyme	--	Posttranslational modification, protein turnover, chaperones	hypothetical protein GSI_02105 [Ganoderma sinense ZZ0214-1]
GL15327	192.367	148.487	88.6843	0.00279657	-0.566819		1.05539e-15	-1.35217	down	1.92452e-14	-0.763265		Amino acid transport and metabolism	Molecular Function: serine-type carboxypeptidase activity (GO:0004185);; Biological Process: proteolysis (GO:0006508);;	biological process: metabolic process (GO:0008152);; molecular function: catalytic activity (GO:0003824)	K01288|0|dsq:DICSQDRAFT_105491|K01288 carboxypeptidase D [EC:3.4.16.6] | (RefSeq) alpha/beta-hydrolase	--	Posttranslational modification, protein turnover, chaperones;; Amino acid transport and metabolism	Serine carboxypeptidase	Carboxypeptidase Y homolog ARB_06361 OS=Arthroderma benhamiae (strain ATCC MYA-4681 / CBS 112371) OX=663331 GN=ARB_01587 PE=3 SV=1	Amino acid transport and metabolism	hypothetical protein GSI_09235 [Ganoderma sinense ZZ0214-1]
Ganoderma_lucidum_G.260125-1_newGene_1547	0.884832	0.508866	1.43002	0.126131	-0.563217		0.0619981	0.530222		0.000210036	1.0324	up	--	--	--	--	--	--	--	--	--	--
GL31753	15.9364	12.2858	6.79525	0.014334	-0.561852		7.56393e-10	-1.43507	down	4.37051e-08	-0.838838		Secondary metabolites biosynthesis, transport and catabolism;; Defense mechanisms	Molecular Function: binding (GO:0005488);; Molecular Function: oxidoreductase activity (GO:0016491);;	molecular function: binding (GO:0005488);; molecular function: catalytic activity (GO:0003824)	--	--	Secondary metabolites biosynthesis, transport and catabolism	Cytochrome	Multifunctional cytochrome monooxygenase af510 OS=Neosartorya fumigata (strain ATCC MYA-4609 / Af293 / CBS 101355 / FGSC A1100) OX=330879 GN=af510 PE=1 SV=1	Secondary metabolites biosynthesis, transport and catabolism	cytochrome [Ganoderma sinense ZZ0214-1]
GL24806	175.281	134.39	88.9442	0.0170011	-0.559752		9.27664e-09	-1.20458	down	0.000166038	-0.602563		--	--	--	--	--	General function prediction only	Cyclin, N-terminal domain;; Cyclin	PHO85 cyclin-2 OS=Saccharomyces cerevisiae (strain ATCC 204508 / S288c) OX=559292 GN=PCL2 PE=1 SV=2	Function unknown	hypothetical protein GSI_09706 [Ganoderma sinense ZZ0214-1]
GL30101	48.7803	38.0138	24.2368	0.000100386	-0.558168		4.05664e-25	-1.24999	down	5.07424e-12	-0.672195		Secondary metabolites biosynthesis, transport and catabolism	Molecular Function: hydrolase activity (GO:0016787);;	molecular function: catalytic activity (GO:0003824)	--	--	--	Amidohydrolase family	--	Secondary metabolites biosynthesis, transport and catabolism	hypothetical protein GSI_05992 [Ganoderma sinense ZZ0214-1]
GL31226	50.2128	39.4774	27.2156	1.41799e-05	-0.552133		3.10646e-25	-1.12632	down	2.16043e-08	-0.557315		--	--	--	--	--	Function unknown	Required for nuclear transport of RNA pol II C-terminus 1	RNA polymerase II assembly factor RTP1 OS=Saccharomyces cerevisiae (strain ATCC 204508 / S288c) OX=559292 GN=RTP1 PE=1 SV=1	Function unknown	hypothetical protein GSI_00701 [Ganoderma sinense ZZ0214-1]
GL30454	68.0922	53.477	38.5975	4.7381e-06	-0.551613		7.22391e-22	-1.06204	down	2.81667e-07	-0.496266		Lipid transport and metabolism	Biological Process: metabolic process (GO:0008152);; Molecular Function: transferase activity, transferring acyl groups other than amino-acyl groups (GO:0016747);;	biological process: metabolic process (GO:0008152);; molecular function: catalytic activity (GO:0003824)	K08764|0|dsq:DICSQDRAFT_182527|K08764 sterol carrier protein 2 [EC:2.3.1.176] | (RefSeq) thiolase-like protein	Peroxisome (ko04146)	Lipid transport and metabolism	Thiolase, N-terminal domain;; Thiolase, C-terminal domain;; Beta-ketoacyl synthase, N-terminal domain	--	Lipid transport and metabolism	hypothetical protein GSI_07071 [Ganoderma sinense ZZ0214-1]
GL22008	58.1274	45.2582	29.1238	0.000143238	-0.551231		4.45366e-17	-1.218	down	5.0372e-09	-0.649534		General function prediction only	Biological Process: metabolic process (GO:0008152);; Molecular Function: hydrolase activity (GO:0016787);;	biological process: metabolic process (GO:0008152);; molecular function: catalytic activity (GO:0003824)	--	--	--	Peptidase dimerisation domain;; Peptidase family M20/M25/M40	--	Amino acid transport and metabolism	hypothetical protein GSI_03404 [Ganoderma sinense ZZ0214-1]
GL22095	42.3605	33.2747	24.9282	1.09089e-05	-0.548833		1.68678e-16	-1.00177	down	0.000933952	-0.434951		--	--	--	--	--	Function unknown	Essential protein Yae1, N terminal	--	Secondary metabolites biosynthesis, transport and catabolism	hypothetical protein GSI_03428 [Ganoderma sinense ZZ0214-1]
GL15419	48.6285	37.9552	28.1981	0.00865605	-0.547674		1.69527e-07	-1.02111	down	0.00117173	-0.446997		--	Cellular Component: membrane (GO:0016020);;	cellular component: membrane (GO:0016020)	--	--	--	--	--	--	hypothetical protein GSI_10278 [Ganoderma sinense ZZ0214-1]
GL25453	45.6686	35.7962	23.1062	4.94632e-05	-0.545899		8.73792e-22	-1.21853	down	9.64542e-07	-0.64694		Inorganic ion transport and metabolism	Molecular Function: binding (GO:0005488);; Molecular Function: inorganic anion transmembrane transporter activity (GO:0015103);; Biological Process: inorganic anion transport (GO:0015698);; Cellular Component: membrane (GO:0016020);; Cellular Component: cell part (GO:0044464);;	molecular function: binding (GO:0005488);; biological process: localization (GO:0051179);; molecular function: transporter activity (GO:0005215);; cellular component: membrane (GO:0016020);; cellular component: cell part (GO:0044464)	K03325|0|dsq:DICSQDRAFT_128276|K03325 arsenite transporter, ACR3 family | (RefSeq) arsenical-resistance protein	--	--	Sodium Bile acid symporter family	Arsenical-resistance protein 3 OS=Saccharomyces cerevisiae (strain ATCC 204508 / S288c) OX=559292 GN=ARR3 PE=1 SV=1	Inorganic ion transport and metabolism	arsenical-resistance protein [Dichomitus squalens LYAD-421 SS1]
GL30629	402.905	318.009	217.085	4.70547e-06	-0.545394		1.4164e-24	-1.13454	down	4.78579e-11	-0.576219		--	Molecular Function: nucleotide binding (GO:0000166);; Biological Process: septin ring organization (GO:0031106);; Cellular Component: septin cytoskeleton (GO:0032156);; Cellular Component: cytoskeletal part (GO:0044430);; Cellular Component: cell cortex part (GO:0044448);; Biological Process: cell division (GO:0051301);; Molecular Function: phosphatidylinositol phosphate binding (GO:1901981);;	molecular function: binding (GO:0005488);; biological process: cellular process (GO:0009987);; biological process: cellular component organization or biogenesis (GO:0071840);; cellular component: cell (GO:0005623);; cellular component: organelle (GO:0043226);; cellular component: cell part (GO:0044464);; cellular component: organelle part (GO:0044422);; biological process: single-organism process…	K16944|0|dsq:DICSQDRAFT_131229|K16944 septin 7 | (RefSeq) septin AspB	--	Cell cycle control, cell division, chromosome partitioning;; Cytoskeleton;; Intracellular trafficking, secretion, and vesicular transport	Septin;; 50S ribosome-binding GTPase	Cell division control protein 3 OS=Candida albicans OX=5476 GN=CDC3 PE=3 SV=1	Cell cycle control, cell division, chromosome partitioning;; Cytoskeleton	hypothetical protein GSI_06382 [Ganoderma sinense ZZ0214-1]
GL21296	190.901	149.901	71.6636	0.000420351	-0.545228		6.67535e-39	-1.64799	down	1.92041e-22	-1.07115	down	Lipid transport and metabolism	--	--	--	--	--	Survival protein SurE	Acid phosphatase OS=Yarrowia lipolytica (strain CLIB 122 / E 150) OX=284591 GN=PHO2 PE=3 SV=2	Nucleotide transport and metabolism	hypothetical protein GSI_11796 [Ganoderma sinense ZZ0214-1]
GL21852	54.482	43.0597	24.5278	2.10014e-07	-0.544361		1.91659e-42	-1.39064	down	3.84531e-20	-0.830589		--	Cellular Component: membrane (GO:0016020);; Molecular Function: hydrolase activity, acting on glycosyl bonds (GO:0016798);;	cellular component: membrane (GO:0016020);; molecular function: catalytic activity (GO:0003824)	K01230|0|dsq:DICSQDRAFT_182016|K01230 mannosyl-oligosaccharide alpha-1,2-mannosidase [EC:3.2.1.113] | (RefSeq) seven-hairpin glycosidase	N-Glycan biosynthesis (ko00510);; Various types of N-glycan biosynthesis (ko00513);; Protein processing in endoplasmic reticulum (ko04141)	Carbohydrate transport and metabolism	Glycosyl hydrolase family 47	Endoplasmic reticulum mannosyl-oligosaccharide 1,2-alpha-mannosidase OS=Schizosaccharomyces pombe (strain 972 / ATCC 24843) OX=284812 GN=SPAC2E1P5.01c PE=1 SV=2	Function unknown	hypothetical protein GSI_13212 [Ganoderma sinense ZZ0214-1]
GL28011	22.8528	17.9199	6.01241	0.0034253	-0.541498		5.72869e-33	-2.13317	down	6.14856e-24	-1.52629	down	--	Cellular Component: membrane (GO:0016020);;	cellular component: membrane (GO:0016020)	--	--	--	--	--	--	hypothetical protein GSI_12398 [Ganoderma sinense ZZ0214-1]
GL21663	190.28	149.576	79.7974	0.0005716	-0.536077		2.00477e-52	-1.48948	down	3.42602e-15	-0.915957		Secondary metabolites biosynthesis, transport and catabolism;; Defense mechanisms	Molecular Function: binding (GO:0005488);; Molecular Function: oxidoreductase activity (GO:0016491);;	molecular function: binding (GO:0005488);; molecular function: catalytic activity (GO:0003824)	--	--	Secondary metabolites biosynthesis, transport and catabolism	Cytochrome ;; Mitochondrial carrier protein	Cytochrome monooxygenase psiH OS=Psilocybe cubensis OX=181762 GN=psiH PE=1 SV=1	Secondary metabolites biosynthesis, transport and catabolism	cytochrome [Ganoderma sinense ZZ0214-1]
GL24882	4.02331	3.09584	1.88978	0.037362	-0.534863		5.25384e-08	-1.28894	down	0.023585	-0.641063		--	--	--	--	--	--	--	--	Function unknown	hypothetical protein DICSQDRAFT_157052 [Dichomitus squalens LYAD-421 SS1]
GL25720	6.96695	5.51218	13.5674	0.00340722	-0.533221		4.42471e-05	0.693619		1.41752e-22	1.2214	up	Translation, ribosomal structure and biogenesis	Molecular Function: nucleic acid binding (GO:0003676);; Molecular Function: aspartate-tRNA ligase activity (GO:0004815);; Molecular Function: ATP binding (GO:0005524);; Cellular Component: cytoplasm (GO:0005737);; Biological Process: aspartyl-tRNA aminoacylation (GO:0006422);;	molecular function: binding (GO:0005488);; molecular function: catalytic activity (GO:0003824);; cellular component: cell (GO:0005623);; cellular component: cell part (GO:0044464);; biological process: metabolic process (GO:0008152);; biological process: cellular process (GO:0009987);; biological process: single-organism process (GO:0044699)	K01876|0|dsq:DICSQDRAFT_137523|K01876 aspartyl-tRNA synthetase [EC:6.1.1.12] | (RefSeq) aspartyl-tRNA synthetase, cytoplasmic	Aminoacyl-tRNA biosynthesis (ko00970)	Translation, ribosomal structure and biogenesis	tRNA synthetases class II (D, K and N);; Uncharacterised conserved protein (DUF2156)	Aspartate--tRNA ligase, cytoplasmic OS=Saccharomyces cerevisiae (strain ATCC 204508 / S288c) OX=559292 GN=DPS1 PE=1 SV=3	Translation, ribosomal structure and biogenesis	hypothetical protein GSI_03574 [Ganoderma sinense ZZ0214-1]
GL27094	85.204	67.823	47.8349	8.9827e-06	-0.532295		2.22709e-21	-1.07424	down	1.63735e-06	-0.525742		Secondary metabolites biosynthesis, transport and catabolism	Molecular Function: catalytic activity (GO:0003824);; Biological Process: metabolic process (GO:0008152);;	molecular function: catalytic activity (GO:0003824);; biological process: metabolic process (GO:0008152)	--	--	--	Thioesterase domain	Orsellinic acid synthase OS=Beauveria bassiana (strain ARSEF 2860) OX=655819 GN=OpS1 PE=1 SV=1	Secondary metabolites biosynthesis, transport and catabolism	polyketide synthetase [Ganoderma sinense ZZ0214-1]
GL16016	257.924	204.059	117.903	0.000275904	-0.530321		1.77147e-31	-1.35983	down	6.74879e-13	-0.803151		Lipid transport and metabolism;; General function prediction only	Molecular Function: hydrolase activity (GO:0016787);;	molecular function: catalytic activity (GO:0003824)	--	--	--	--	--	Function unknown	hypothetical protein GSI_14708 [Ganoderma sinense ZZ0214-1]
Ganoderma_lucidum_G.260125-1_newGene_1687	2.05554	1.49469	1.04823	0.166748	-0.530249		0.00995349	-1.06332	down	0.399272	-0.368093		--	--	--	--	--	--	--	--	--	--
GL21649	155.195	123.656	81.637	0.0015537	-0.529403		1.01982e-13	-1.16648	down	5.05807e-16	-0.625285		Amino acid transport and metabolism	Molecular Function: methylenetetrahydrofolate reductase (NAD(P)H) activity (GO:0004489);; Cellular Component: mitochondrion (GO:0005739);; Biological Process: methionine biosynthetic process (GO:0009086);; Biological Process: tetrahydrofolate interconversion (GO:0035999);; Biological Process: oxidation-reduction process (GO:0055114);;	biological process: metabolic process (GO:0008152);; biological process: single-organism process (GO:0044699);; molecular function: catalytic activity (GO:0003824);; cellular component: cell (GO:0005623);; cellular component: organelle (GO:0043226);; cellular component: cell part (GO:0044464);; biological process: cellular process (GO:0009987)	K00297|0|dsq:DICSQDRAFT_134054|K00297 methylenetetrahydrofolate reductase (NADPH) [EC:1.5.1.20] | (RefSeq) methylenetetrahydrofolate reduct	One carbon pool by folate (ko00670);; Carbon metabolism (ko01200)	Amino acid transport and metabolism	Methylenetetrahydrofolate reductase	Methylenetetrahydrofolate reductase 1 OS=Schizosaccharomyces pombe (strain 972 / ATCC 24843) OX=284812 GN=met9 PE=1 SV=1	Amino acid transport and metabolism	hypothetical protein GSI_12763 [Ganoderma sinense ZZ0214-1]
GL17282	11.0566	8.52284	3.86219	0.0438048	-0.527337		8.36245e-13	-1.68442	down	0.000132863	-0.998305		--	--	--	--	--	--	--	--	--	--
GL17399	253.886	202.92	142.738	1.85819e-05	-0.526856		4.57821e-18	-1.07146	down	1.19082e-06	-0.52949		--	--	--	--	--	--	--	--	Function unknown	hypothetical protein DICSQDRAFT_183332 [Dichomitus squalens LYAD-421 SS1]
GL19422	1.79126	1.39041	0.627079	0.0527352	-0.517551		4.40241e-08	-1.63082	down	0.00158969	-0.94083		--	--	--	--	--	--	--	--	--	hypothetical protein GSI_15474 [Ganoderma sinense ZZ0214-1]
Ganoderma_lucidum_G.260125-1_newGene_929	29.5934	20.9504	5.37539	0.241063	-0.515806		7.18616e-28	-2.61071	down	3.37339e-06	-1.47765	down	--	--	--	--	--	--	--	--	--	--
GL20510	144.558	115.77	82.6234	0.0124118	-0.515332		2.66263e-07	-1.04022	down	1.01569e-05	-0.506675		Lipid transport and metabolism	Molecular Function: acetate-CoA ligase activity (GO:0003987);; Molecular Function: ATP binding (GO:0005524);; Cellular Component: nucleus (GO:0005634);; Cellular Component: cytoplasm (GO:0005737);; Molecular Function: AMP binding (GO:0016208);; Biological Process: acetyl-CoA biosynthetic process from acetate (GO:0019427);;	molecular function: catalytic activity (GO:0003824);; molecular function: binding (GO:0005488);; cellular component: cell (GO:0005623);; cellular component: organelle (GO:0043226);; cellular component: cell part (GO:0044464);; biological process: metabolic process (GO:0008152);; biological process: cellular process (GO:0009987);; biological process: single-organism process (GO:0044699)	K01895|0|dsq:DICSQDRAFT_138153|K01895 acetyl-CoA synthetase [EC:6.2.1.1] | (RefSeq) acetyl-coenzyme a synthetase	Glycolysis / Gluconeogenesis (ko00010);; Pyruvate metabolism (ko00620);; Propanoate metabolism (ko00640);; Methane metabolism (ko00680);; Biosynthesis of antibiotics (ko01130);; Carbon metabolism (ko01200)	Lipid transport and metabolism	AMP-binding enzyme;; AMP-binding enzyme C-terminal domain;; Acetyl-coenzyme A synthetase N-terminus	Acetyl-coenzyme A synthetase OS=Coprinopsis cinerea (strain Okayama-7 / 130 / ATCC MYA-4618 / FGSC 9003) OX=240176 GN=ACS-1 PE=3 SV=1	Lipid transport and metabolism	acetyl-coenzyme a synthetase [Dichomitus squalens LYAD-421 SS1]
GL21875	30.1968	23.8136	13.6871	0.0548402	-0.514343		6.52289e-09	-1.35555	down	1.97763e-05	-0.780198		--	Molecular Function: metal ion binding (GO:0046872);;	molecular function: binding (GO:0005488)	--	--	--	MYND finger	--	Function unknown	hypothetical protein DICSQDRAFT_133766 [Dichomitus squalens LYAD-421 SS1]
GL31396	169.937	137.164	83.7813	3.16501e-06	-0.513367		5.35643e-36	-1.25999	down	1.29365e-15	-0.731559		Posttranslational modification, protein turnover, chaperones	Molecular Function: serine-type endopeptidase activity (GO:0004252);; Biological Process: proteolysis (GO:0006508);;	biological process: metabolic process (GO:0008152);; molecular function: catalytic activity (GO:0003824)	K01279|0|dsq:DICSQDRAFT_104579|K01279 tripeptidyl-peptidase I [EC:3.4.14.9] | (RefSeq) tripeptidyl peptidase A	--	--	Pro-kumamolisin, activation domain	Tripeptidyl-peptidase sed2 OS=Neosartorya fumigata (strain ATCC MYA-4609 / Af293 / CBS 101355 / FGSC A1100) OX=330879 GN=sed2 PE=1 SV=1	Posttranslational modification, protein turnover, chaperones	hypothetical protein GSI_01209 [Ganoderma sinense ZZ0214-1]
GL29963	5.08422	4.05454	2.88071	0.0233554	-0.51157		3.99825e-06	-1.04022	down	0.0401832	-0.477782		--	--	--	--	--	--	--	--	Function unknown	hypothetical protein GSI_06637 [Ganoderma sinense ZZ0214-1]
GL25710	817.94	658.545	467.252	0.00228561	-0.511057		6.06135e-13	-1.05006	down	6.01244e-08	-0.521822		--	Cellular Component: mitochondrial inner membrane (GO:0005743);; Biological Process: mitochondrial pyruvate transport (GO:0006850);; Cellular Component: integral component of membrane (GO:0016021);;	cellular component: cell (GO:0005623);; cellular component: membrane (GO:0016020);; cellular component: organelle (GO:0043226);; cellular component: organelle part (GO:0044422);; cellular component: cell part (GO:0044464);; biological process: single-organism process (GO:0044699);; biological process: localization (GO:0051179);; cellular component: membrane part (GO:0044425)	--	--	Function unknown	Uncharacterised protein family (UPF0041)	Probable mitochondrial pyruvate carrier 2 OS=Schizosaccharomyces pombe (strain 972 / ATCC 24843) OX=284812 GN=mpc2 PE=3 SV=1	Function unknown	hypothetical protein GSI_03687 [Ganoderma sinense ZZ0214-1]
GL20810	1268.44	1016.12	675.829	0.000912275	-0.510789		6.4628e-18	-1.13738	down	5.17116e-12	-0.611648		Cell wall/membrane/envelope biogenesis	Biological Process: trehalose metabolic process (GO:0005991);; Biological Process: glucose metabolic process (GO:0006006);; Molecular Function: alpha,alpha-trehalose phosphorylase (configuration-retaining) activity (GO:0033832);; Biological Process: glucose 6-phosphate metabolic process (GO:0051156);;	biological process: metabolic process (GO:0008152);; biological process: cellular process (GO:0009987);; biological process: single-organism process (GO:0044699);; molecular function: catalytic activity (GO:0003824)	--	--	--	Glycosyl transferases group 1;; Glycosyl transferases group 1	Trehalose phosphorylase OS=Grifola frondosa OX=5627 PE=1 SV=1	Cell wall/membrane/envelope biogenesis	hypothetical protein GSI_07197 [Ganoderma sinense ZZ0214-1]
GL28380	85.9321	68.7006	31.743	0.029872	-0.508634		3.43738e-16	-1.65296	down	1.51865e-18	-1.10914	down	--	--	--	--	--	--	Uncharacterized protein conserved in bacteria (DUF2236)	--	Function unknown	hypothetical protein DICSQDRAFT_174798 [Dichomitus squalens LYAD-421 SS1]
GL19220	80.7593	64.7805	43.1281	0.0312422	-0.508062		3.04484e-07	-1.13606	down	2.7819e-10	-0.610694		--	--	--	--	--	--	--	--	Function unknown	hypothetical protein GSI_05159 [Ganoderma sinense ZZ0214-1]
GL22372	151.859	122.576	81.6709	0.00403997	-0.507199		5.08011e-12	-1.13087	down	2.42563e-08	-0.605115		--	Molecular Function: oxaloacetate secondary active transmembrane transporter activity (GO:0000227);; Cellular Component: mitochondrial inner membrane (GO:0005743);; Molecular Function: secondary active sulfate transmembrane transporter activity (GO:0008271);; Cellular Component: integral component of membrane (GO:0016021);; Molecular Function: isopropylmalate transmembrane transporter activity (GO…	biological process: single-organism process (GO:0044699);; biological process: localization (GO:0051179);; molecular function: transporter activity (GO:0005215);; cellular component: cell (GO:0005623);; cellular component: membrane (GO:0016020);; cellular component: organelle (GO:0043226);; cellular component: organelle part (GO:0044422);; cellular component: cell part (GO:0044464);; cellular com…	K15117|1.24703e-138|scm:SCHCODRAFT_47868|K15117 solute carrier family 25, member 34/35 | (RefSeq) hypothetical protein	--	Energy production and conversion	Mitochondrial carrier protein	Mitochondrial oxaloacetate transport protein OS=Schizosaccharomyces pombe (strain 972 / ATCC 24843) OX=284812 GN=oac1 PE=3 SV=1	Function unknown	transporter [Ganoderma sinense ZZ0214-1]
GL19370	46.3446	37.3624	26.0497	0.00999563	-0.503847		9.33836e-11	-1.0636	down	0.000490873	-0.527394		Transcription	Molecular Function: glyoxalase III activity (GO:0019172);; Biological Process: methylglyoxal catabolic process to D-lactate via S-lactoyl-glutathione (GO:0019243);;	molecular function: catalytic activity (GO:0003824);; biological process: metabolic process (GO:0008152);; biological process: cellular process (GO:0009987);; biological process: single-organism process (GO:0044699)	--	--	--	DJ-1/PfpI family	--	Function unknown	hypothetical protein GSI_08153 [Ganoderma sinense ZZ0214-1]
GL17793	199.54	161.683	97.7558	0.00412233	-0.503446		7.00833e-14	-1.26374	down	6.91265e-12	-0.741839		--	--	--	--	--	--	--	--	--	hypothetical protein GSI_03927 [Ganoderma sinense ZZ0214-1]
GL22384	12.2748	9.55207	6.89591	0.0836632	-0.500723		0.000396033	-1.01216	down	0.234549	-0.412339		--	Cellular Component: integral component of membrane (GO:0016021);;	cellular component: membrane (GO:0016020);; cellular component: membrane part (GO:0044425)	--	--	--	--	--	--	hypothetical protein GSI_12325 [Ganoderma sinense ZZ0214-1]
GL15942	3.37519	2.47774	1.20346	0.225962	-0.497869		0.0037208	-1.41177	down	--	--	--	--	Molecular Function: structural constituent of cell wall (GO:0005199);; Cellular Component: fungal-type cell wall (GO:0009277);;	molecular function: structural molecule activity (GO:0005198);; cellular component: cell (GO:0005623);; cellular component: cell part (GO:0044464)	--	--	--	Fungal hydrophobin	Fruiting body protein SC3 OS=Schizophyllum commune OX=5334 GN=SC3 PE=1 SV=2	Function unknown	hypothetical protein GSI_10691 [Ganoderma sinense ZZ0214-1]
GL24926	702.948	573.023	302.999	0.00199311	-0.493007		8.88733e-12	-1.41702	down	0.00415339	-0.800159		--	--	--	--	--	--	--	--	--	--
GL24030	745.224	610.713	392.892	6.11749e-05	-0.49215		1.15711e-15	-1.1565	down	3.02299e-08	-0.649646		Carbohydrate transport and metabolism	Molecular Function: hydrolase activity, hydrolyzing O-glycosyl compounds (GO:0004553);; Biological Process: carbohydrate metabolic process (GO:0005975);; Cellular Component: integral component of membrane (GO:0016021);;	molecular function: catalytic activity (GO:0003824);; biological process: metabolic process (GO:0008152);; cellular component: membrane (GO:0016020);; cellular component: membrane part (GO:0044425)	--	--	--	Cellulase (glycosyl hydrolase family 5)	Probable glucan 1,3-beta-glucosidase D OS=Aspergillus flavus (strain ATCC 200026 / FGSC A1120 / NRRL 3357 / JCM 12722 / SRRC 167) OX=332952 GN=exgD PE=3 SV=1	Carbohydrate transport and metabolism	hypothetical protein GSI_05005 [Ganoderma sinense ZZ0214-1]
GL17301	61.9463	51.0054	21.8536	9.05048e-05	-0.485398		4.86535e-24	-1.71369	down	3.25517e-19	-1.20047	down	--	--	--	--	--	--	F-box-like	--	--	hypothetical protein GSI_13393 [Ganoderma sinense ZZ0214-1]
GL30989	12.4829	9.95552	6.56433	0.0753131	-0.484544		3.08177e-07	-1.14056	down	0.031481	-0.564483		--	--	--	--	--	--	AMP-binding enzyme	--	Function unknown	hypothetical protein GSI_06329 [Ganoderma sinense ZZ0214-1]
GL27256	201.86	166.518	113.335	5.30529e-06	-0.483063		1.14558e-26	-1.07464	down	2.46604e-13	-0.581749		--	Cellular Component: integral component of membrane (GO:0016021);; Biological Process: transmembrane transport (GO:0055085);;	cellular component: membrane (GO:0016020);; cellular component: membrane part (GO:0044425);; biological process: localization (GO:0051179)	--	--	Signal transduction mechanisms	OPT oligopeptide transporter protein	Glutathione transporter 1 OS=Schizosaccharomyces pombe (strain 972 / ATCC 24843) OX=284812 GN=pgt1 PE=1 SV=1	Function unknown	transporter [Ganoderma sinense ZZ0214-1]
GL24203	5.03029	3.91901	2.50139	0.226458	-0.478913		0.00402122	-1.13772	down	0.0975991	-0.53761		Secondary metabolites biosynthesis, transport and catabolism;; General function prediction only	Molecular Function: zinc ion binding (GO:0008270);; Molecular Function: oxidoreductase activity (GO:0016491);; Biological Process: oxidation-reduction process (GO:0055114);;	molecular function: binding (GO:0005488);; molecular function: catalytic activity (GO:0003824);; biological process: metabolic process (GO:0008152);; biological process: single-organism process (GO:0044699)	K07119|5.12716e-156|dsq:DICSQDRAFT_173919|K07119 uncharacterized protein | (RefSeq) NAD(P)-binding protein	--	General function prediction only	Zinc-binding dehydrogenase;; N-terminal domain of oxidoreductase;; Zinc-binding dehydrogenase	Zinc-type alcohol dehydrogenase-like protein PB24D3.08c OS=Schizosaccharomyces pombe (strain 972 / ATCC 24843) OX=284812 GN=SPAPB24D3.08c PE=3 SV=1	Function unknown	hypothetical protein GSI_09769 [Ganoderma sinense ZZ0214-1]
GL28262	650.619	539.198	383.259	2.66569e-05	-0.477225		1.98037e-16	-1.00308	down	5.67886e-07	-0.514539		--	Biological Process: metabolic process (GO:0008152);; Cellular Component: membrane (GO:0016020);; Molecular Function: hydrolase activity, acting on glycosyl bonds (GO:0016798);;	biological process: metabolic process (GO:0008152);; cellular component: membrane (GO:0016020);; molecular function: catalytic activity (GO:0003824)	--	--	--	--	--	--	hypothetical protein GSI_05005 [Ganoderma sinense ZZ0214-1]
GL28502	3.76254	2.78448	7.47378	0.248466	-0.476657		0.0570168	0.691949		0.000117007	1.11048	up	Nucleotide transport and metabolism	Molecular Function: amidophosphoribosyltransferase activity (GO:0004044);; Cellular Component: cytoplasm (GO:0005737);; Biological Process: 'de novo' IMP biosynthetic process (GO:0006189);; Biological Process: purine nucleobase biosynthetic process (GO:0009113);; Biological Process: nucleoside metabolic process (GO:0009116);; Molecular Function: identical protein binding (GO:0042802);; Biological…	molecular function: catalytic activity (GO:0003824);; cellular component: cell (GO:0005623);; cellular component: cell part (GO:0044464);; biological process: metabolic process (GO:0008152);; biological process: cellular process (GO:0009987);; biological process: single-organism process (GO:0044699);; molecular function: binding (GO:0005488)	K00764|4.83592e-64|dsq:DICSQDRAFT_98372|K00764 amidophosphoribosyltransferase [EC:2.4.2.14] | (RefSeq) Amidophosphoribosyltransferase	Purine metabolism (ko00230);; Alanine, aspartate and glutamate metabolism (ko00250);; Biosynthesis of antibiotics (ko01130)	Nucleotide transport and metabolism	--	Amidophosphoribosyltransferase OS=Saccharomyces cerevisiae (strain ATCC 204508 / S288c) OX=559292 GN=ADE4 PE=1 SV=2	Nucleotide transport and metabolism	hypothetical protein BN946_scf184354.g9 [Trametes cinnabarina]
Ganoderma_lucidum_G.260125-1_newGene_1289	5.40229	4.40695	2.44877	0.06588	-0.476228		4.23901e-09	-1.35594	down	0.000152235	-0.802754		--	--	--	--	--	--	--	--	--	hypothetical protein GSI_09097 [Ganoderma sinense ZZ0214-1]
GL27490	10.7973	8.73725	4.33191	0.071301	-0.470508		6.55213e-05	-1.41997	down	0.0170337	-0.795235		--	--	--	--	--	--	--	--	--	hypothetical protein GSI_07654 [Ganoderma sinense ZZ0214-1]
Ganoderma_lucidum_G.260125-1_newGene_372	22.5039	18.3882	7.34901	0.0451217	-0.466935		2.19802e-17	-1.80105	down	3.45433e-08	-1.20961	down	--	--	--	--	--	--	--	--	--	--
GL30314	1.11165	0.828384	0.39048	0.278829	-0.462661		0.000451841	-1.49945	down	--	--	--	Amino acid transport and metabolism;; General function prediction only	Molecular Function: metal ion binding (GO:0046872);;	molecular function: binding (GO:0005488)	--	--	Secondary metabolites biosynthesis, transport and catabolism	Alcohol dehydrogenase GroES-like domain	Zinc-type alcohol dehydrogenase-like protein C1198.01 OS=Schizosaccharomyces pombe (strain 972 / ATCC 24843) OX=284812 GN=SPBC1198.01 PE=3 SV=1	Amino acid transport and metabolism	GroES-like protein [Dichomitus squalens LYAD-421 SS1]
GL24810	3.5913	2.96606	2.03761	0.0551639	-0.461941		3.7426e-05	-1.02099	down	0.0526235	-0.498838		Secondary metabolites biosynthesis, transport and catabolism;; Defense mechanisms	Molecular Function: binding (GO:0005488);; Molecular Function: oxidoreductase activity (GO:0016491);;	molecular function: binding (GO:0005488);; molecular function: catalytic activity (GO:0003824)	--	--	Secondary metabolites biosynthesis, transport and catabolism;; Lipid transport and metabolism	Cytochrome	Cytochrome 67 (Fragment) OS=Uromyces fabae OX=55588 GN=CYP67 PE=2 SV=1	Secondary metabolites biosynthesis, transport and catabolism	cytochrome [Ganoderma sinense ZZ0214-1]
GL19522	59.0916	49.464	31.7912	0.000227605	-0.459723		1.87098e-25	-1.13396	down	3.83953e-10	-0.65663		Lipid transport and metabolism	Cellular Component: membrane (GO:0016020);;	cellular component: membrane (GO:0016020)	--	--	--	alpha/beta hydrolase fold;; Steryl acetyl hydrolase	AB hydrolase superfamily protein C4A8.06c OS=Schizosaccharomyces pombe (strain 972 / ATCC 24843) OX=284812 GN=SPAC4A8.06c PE=3 SV=1	Lipid transport and metabolism	hypothetical protein GSI_15274 [Ganoderma sinense ZZ0214-1]
GL21877	4.80151	3.86568	18.8094	0.13324	-0.457583		2.5289e-08	1.63157	up	4.64822e-18	1.96218	up	Secondary metabolites biosynthesis, transport and catabolism	Molecular Function: hydrolase activity (GO:0016787);;	molecular function: catalytic activity (GO:0003824)	--	--	General function prediction only	Dienelactone hydrolase family	Hydrolase tropI OS=Talaromyces stipitatus (strain ATCC 10500 / CBS 375.48 / QM 6759 / NRRL 1006) OX=441959 GN=tropI PE=3 SV=1	Secondary metabolites biosynthesis, transport and catabolism	hypothetical protein GSI_13065 [Ganoderma sinense ZZ0214-1]
GL22076	153.004	128.696	68.457	0.000788685	-0.454548		1.06218e-30	-1.39967	down	1.34019e-25	-0.929467		Translation, ribosomal structure and biogenesis;; Posttranslational modification, protein turnover, chaperones	Molecular Function: N-acetyltransferase activity (GO:0008080);;	molecular function: catalytic activity (GO:0003824)	--	--	--	Acetyltransferase (GNAT) domain	Uncharacterized protein YIR042C OS=Saccharomyces cerevisiae (strain ATCC 204508 / S288c) OX=559292 GN=YIR042C PE=4 SV=1	Function unknown	hypothetical protein GSI_03243 [Ganoderma sinense ZZ0214-1]
GL25783	110.04	92.1993	59.8018	0.0103613	-0.45371		2.07342e-10	-1.11388	down	3.43129e-06	-0.636999		Carbohydrate transport and metabolism	Molecular Function: transporter activity (GO:0005215);; Biological Process: transport (GO:0006810);; Cellular Component: integral component of membrane (GO:0016021);;	molecular function: transporter activity (GO:0005215);; biological process: localization (GO:0051179);; cellular component: membrane (GO:0016020);; cellular component: membrane part (GO:0044425)	--	--	Carbohydrate transport and metabolism	Major intrinsic protein	Uncharacterized membrane protein YFL054C OS=Saccharomyces cerevisiae (strain ATCC 204508 / S288c) OX=559292 GN=YFL054C PE=1 SV=1	Carbohydrate transport and metabolism	transporter [Ganoderma sinense ZZ0214-1]
GL26964	5.1231	4.19565	2.78019	0.115793	-0.451477		0.000207435	-1.06843	down	0.0575984	-0.537034		--	--	--	--	--	--	Phosphotransferase enzyme family;; Choline/ethanolamine kinase	--	Function unknown	hypothetical protein WOLCODRAFT_99149 [Wolfiporia cocos MD-104 SS10]
GL28133	35.2803	29.7279	112.839	0.00225197	-0.448255		2.68358e-31	1.41347	up	1.03151e-106	1.85922	up	--	--	--	K00505|2.81533e-128|lbc:LACBIDRAFT_185727|K00505 tyrosinase [EC:1.14.18.1] | (RefSeq) R3; tyrosinase	Tyrosine metabolism (ko00350);; Riboflavin metabolism (ko00740)	--	Common central domain of tyrosinase	Polyphenol oxidase 1 OS=Agaricus bisporus OX=5341 GN=PPO1 PE=2 SV=1	Function unknown	hypothetical protein GSI_15434 [Ganoderma sinense ZZ0214-1]
GL20717	12.9158	10.8118	7.44122	0.0242239	-0.443246		1.28706e-07	-1.01916	down	0.000432856	-0.550216		Nucleotide transport and metabolism;; Coenzyme transport and metabolism	Molecular Function: transporter activity (GO:0005215);; Cellular Component: integral component of membrane (GO:0016021);; Biological Process: transmembrane transport (GO:0055085);;	molecular function: transporter activity (GO:0005215);; cellular component: membrane (GO:0016020);; cellular component: membrane part (GO:0044425);; biological process: localization (GO:0051179)	K03457|0|dsq:DICSQDRAFT_69652|K03457 nucleobase:cation symporter-1, NCS1 family | (RefSeq) hypothetical protein	--	Nucleotide transport and metabolism;; Coenzyme transport and metabolism	Permease for cytosine/purines, uracil, thiamine, allantoin	Uracil permease OS=Schizosaccharomyces pombe (strain 972 / ATCC 24843) OX=284812 GN=fur4 PE=1 SV=2	Nucleotide transport and metabolism;; Coenzyme transport and metabolism	hypothetical protein DICSQDRAFT_69652 [Dichomitus squalens LYAD-421 SS1]
GL27103	19.6252	16.4414	36.6875	0.0605483	-0.440798		0.00786671	0.626947		8.63188e-09	1.04355	up	--	--	--	--	--	--	--	--	--	hypothetical protein GSI_10483 [Ganoderma sinense ZZ0214-1]
GL16273	55.0951	45.8742	29.741	0.0627929	-0.439991		5.8031e-06	-1.08964	down	0.231154	-0.477338		--	--	--	--	--	--	--	--	--	--
GL16918	304.215	259.66	135.304	0.000206516	-0.436389		2.6942e-39	-1.40975	down	1.64856e-37	-0.962176		--	--	--	--	--	--	--	--	--	hypothetical protein GSI_15193 [Ganoderma sinense ZZ0214-1]
GL20893	71.9186	60.7997	41.3208	0.00900325	-0.435029		1.48938e-13	-1.03464	down	3.5546e-05	-0.573383		--	--	--	--	--	--	--	--	--	hypothetical protein DICSQDRAFT_136250 [Dichomitus squalens LYAD-421 SS1]
GL22840	16.4788	13.7676	9.05179	0.0780515	-0.434394		7.47905e-07	-1.07488	down	1.28718e-05	-0.612936		--	Cellular Component: integral component of membrane (GO:0016021);; Biological Process: transmembrane transport (GO:0055085);;	cellular component: membrane (GO:0016020);; cellular component: membrane part (GO:0044425);; biological process: localization (GO:0051179)	--	--	Signal transduction mechanisms	OPT oligopeptide transporter protein;; OPT oligopeptide transporter protein;; OPT oligopeptide transporter protein	Glutathione transporter 1 OS=Schizosaccharomyces pombe (strain 972 / ATCC 24843) OX=284812 GN=pgt1 PE=1 SV=1	Function unknown	transporter [Ganoderma sinense ZZ0214-1]
GL20544	279.845	234.17	157.151	0.0332823	-0.433754		2.05275e-09	-1.04633	down	0.0441089	-0.535339		Secondary metabolites biosynthesis, transport and catabolism	Molecular Function: iron ion binding (GO:0005506);; Molecular Function: oxidoreductase activity (GO:0016491);; Biological Process: oxidation-reduction process (GO:0055114);;	molecular function: binding (GO:0005488);; molecular function: catalytic activity (GO:0003824);; biological process: metabolic process (GO:0008152);; biological process: single-organism process (GO:0044699)	--	--	Secondary metabolites biosynthesis, transport and catabolism;; General function prediction only	non-haem dioxygenase in morphine synthesis N-terminal;; 2OG-Fe(II) oxygenase superfamily	2-oxoglutarate-Fe(II) type oxidoreductase hxnY OS=Emericella nidulans (strain FGSC A4 / ATCC 38163 / CBS 112.46 / NRRL 194 / M139) OX=227321 GN=hxnY PE=2 SV=1	Function unknown	hypothetical protein GSI_08669 [Ganoderma sinense ZZ0214-1]
GL24416	269.793	226.65	39.0262	0.0743307	-0.432358		3.44178e-62	-2.97627	down	4.2806e-18	-2.16669	down	--	--	--	--	--	--	Velvet factor	Probable velvet family sexual development regulator LACBIDRAFT_317102 OS=Laccaria bicolor (strain S238N-H82 / ATCC MYA-4686) OX=486041 GN=LACBIDRAFT_317102 PE=2 SV=1	Function unknown	hypothetical protein GSI_03707 [Ganoderma sinense ZZ0214-1]
GL25220	18.4152	15.7154	8.95776	0.00317425	-0.431561		2.77904e-13	-1.26181	down	6.761e-08	-0.802709		--	--	--	--	--	General function prediction only	Protein kinase domain	--	Signal transduction mechanisms	transporter [Ganoderma sinense ZZ0214-1]
GL28733	35.8429	30.0555	16.0386	0.0427819	-0.430741		2.43015e-15	-1.37238	down	5.89971e-09	-0.895981		--	Cellular Component: membrane (GO:0016020);;	cellular component: membrane (GO:0016020)	--	--	--	--	--	Function unknown	hypothetical protein DICSQDRAFT_130063 [Dichomitus squalens LYAD-421 SS1]
[truncated: 1,054 more rows]

## Sheet: Table S5 
Table S5 The identified transcriptional regulators in YW-1.
Protein ID	Family	YW1	YW2	YW3
GL30502	ARID	48.8339	54.3241	51.1634
GL31253	ARID/jumonji	19.1493	19.8843	24.9943
GL30466	AT-hook	6.45436	7.97893	11.2451
GL31151	AT-hook	125.407	161.095	140.312
GL17346	AT-hook/HMG	1075.64	1257.18	1185.19
GL25679	AT-hook/SET	40.2293	54.3186	52.0851
GL15521	Bromo	55.5668	64.1051	63.4266
GL17608	bZIP	60.5612	40.493	51.5449
GL21653	bZIP	38.6359	37.556	44.1931
GL23461	bZIP	50.878	54.4	68.4778
GL24297	bZIP	38.0173	38.9863	47.5016
GL24299	bZIP	37.125	41.8087	48.4715
GL25297	bZIP	706.815	687.241	689.85
[truncated: 463 more rows]

## Sheet: Table S6 
Table S6 Summary of differentially expressed transcription regulators.
[truncated: 25 more rows]

[truncated: 3 more sheets: Table S7, Table S8, Table S9]
